# Supplementary material for: Serum Linkage-Specific Sialylation Changes Are Potential Biomarkers for Monitoring and Predicting the Recurrence of Papillary Thyroid Cancer Following Thyroidectomy
Source: Front Endocrinol (Lausanne). 2022 Apr 29;13:858325. doi: 10.3389/fendo.2022.858325 (PMC9098836; doi:10.3389/fendo.2022.858325)
Supplement: Supplementary file 1 [file Table_1.xlsx]

## Sheet: TableContents
		Table of Contents
		Table S1. The overview of directly detected glycans
		Table S2. Description and calculation of derived glycan traits
		Table S3. Data quality control
		Table S4. MS raw data files of directly detected and derived glycan traits for all cohorts measured in the study
		Table S5. Directly detected N-glycan trait changes in the cohort
		Table S6. Derived N-glycan trait changes in the cohort

## Sheet: Table S1
Table S1. The overview of directly detected glycans.
Observed m/z	Input composition					Modifiers composition			Calculated		Error
	H	N	F	L	E	H2O	Na+	Ac	Traits	Mass	error (Da)	error (ppm)
m/z	162.053	203.079	146.058	273.085	319.127	18.0106	22.9892	42.0106
1136.39	3	3	0	0	0	1	1	0	H3N3	1136.4	-0.00701832	-6.17595
1257.42	5	2	0	0	0	1	1	0	H5N2	1257.42	0.000575309	0.457531
1282.46	3	3	1	0	0	1	1	0	H3N3F1	1282.45	0.00686021	5.34928
1298.44	4	3	0	0	0	1	1	0	H4N3	1298.45	-0.00615251	-4.73835
1339.47	3	4	0	0	0	1	1	0	H3N4	1339.48	-0.00311986	-2.32917
1419.47	6	2	0	0	0	1	1	0	H6N2	1419.48	-0.00234941	-1.65512
1444.5	4	3	1	0	0	1	1	0	H4N3F1	1444.51	-0.00364159	-2.52099
1455.53	3	3	0	0	1	1	1	0	H3N3E1	1455.52	0.00305608	2.09965
1460.49	5	3	0	0	0	1	1	0	H5N3	1460.5	-0.00902302	-6.17803
1485.53	3	4	1	0	0	1	1	0	H3N4F1	1485.53	-0.00246156	-1.65702
1501.52	4	4	0	0	0	1	1	0	H4N4	1501.53	-0.0059364	-3.95357
1542.56	3	5	0	0	0	1	1	0	H3N5	1542.56	0.00191048	1.23852
1581.53	7	2	0	0	0	1	1	0	H7N2	1581.53	0.00198907	1.25769
1601.58	3	3	1	0	1	1	1	0	H3N3F1E1	1601.58	0.00230257	1.43769
1606.56	5	3	1	0	0	1	1	0	H5N3F1	1606.56	0.00411953	2.56419
1617.57	4	3	0	0	1	1	1	0	H4N3E1	1617.58	-0.00543612	-3.36066
1622.56	6	3	0	0	0	1	1	0	H6N3	1622.55	0.00136925	0.843883
1631.58	3	4	2	0	0	1	1	0	H3N4F2	1631.59	-0.00983831	-6.02988
1647.58	4	4	1	0	0	1	1	0	H4N4F1	1647.59	-0.00464598	-2.81987
1663.58	5	4	0	0	0	1	1	0	H5N4	1663.58	0.000509927	0.306524
1688.61	3	5	1	0	0	1	1	0	H3N5F1	1688.61	-0.00765126	-4.53109
1701.59	3	3	2	1	0	1	1	0	H3N3F2L1	1701.6	-0.00349439	-2.05359
1704.61	4	5	0	0	0	1	1	0	H4N5	1704.61	-0.00258875	-1.51868
1717.59	4	3	1	1	0	1	1	0	H4N3F1L1	1717.59	0.00253848	1.47793
1733.59	5	3	0	1	0	1	1	0	H5N3L1	1733.59	0.00453519	2.61607
1743.58	8	2	0	0	0	1	1	0	H8N2	1743.58	0.00159085	0.912402
1763.63	4	3	1	0	1	1	1	0	H4N3F1E1	1763.63	-0.00355768	-2.01725
1774.62	4	4	0	1	0	1	1	0	H4N4L1	1774.61	0.00402761	2.26957
1779.64	5	3	0	0	1	1	1	0	H5N3E1	1779.63	0.00933341	5.24458
1804.66	3	4	1	0	1	1	1	0	H3N4F1E1	1804.66	0.0017589	0.974643
1809.64	5	4	1	0	0	1	1	0	H5N4F1	1809.64	0.00443186	2.44903
1820.65	4	4	0	0	1	1	1	0	H4N4E1	1820.66	-0.00544184	-2.98895
1850.67	4	5	1	0	0	1	1	0	H4N5F1	1850.67	0.00248038	1.34026
1866.65	5	5	0	0	0	1	1	0	H5N5	1866.66	-0.00882467	-4.72752
1879.64	5	3	1	1	0	1	1	0	H5N3F1L1	1879.64	-0.00299704	-1.59447
1895.65	6	3	0	1	0	1	1	0	H6N3L1	1895.64	0.00563016	2.97006
1905.63	9	2	0	0	0	1	1	0	H9N2	1905.63	-0.00752287	-3.9477
1936.66	5	4	0	1	0	1	1	0	H5N4L1	1936.67	-0.0068224	-3.52275
1941.67	6	3	0	0	1	1	1	0	H6N3E1	1941.68	-0.00963158	-4.96043
1966.7	4	4	1	0	1	1	1	0	H4N4F1E1	1966.71	-0.0107838	-5.48315
1982.71	5	4	0	0	1	1	1	0	H5N4E1	1982.71	0.000644831	0.325227
2012.72	5	5	1	0	0	1	1	0	H5N5F1	2012.72	0.00087556	0.435014
2023.72	4	5	0	0	1	1	1	0	H4N5E1	2023.73	-0.011316	-5.59163
2082.72	5	4	1	1	0	1	1	0	H5N4F1L1	2082.72	-0.000577086	-0.277082
2093.74	4	4	0	1	1	1	1	0	H4N4L1E1	2093.74	0.00211996	1.01252
2128.77	5	4	1	0	1	1	1	0	H5N4F1E1	2128.77	0.000933599	0.438564
2169.79	4	5	1	0	1	1	1	0	H4N5F1E1	2169.79	-0.00688035	-3.17097
2177.76	3	4	2	2	0	1	1	0	H3N4F2L2	2177.76	-0.00363124	-1.66742
2185.79	5	5	0	0	1	1	1	0	H5N5E1	2185.79	0.00308581	1.41176
2255.78	5	4	0	1	1	1	1	0	H5N4L1E1	2255.79	-0.0100896	-4.47274
2280.81	3	5	1	1	1	1	1	0	H3N5F1L1E1	2280.82	-0.0123606	-5.41937
2285.84	4	4	1	0	2	1	1	0	H4N4F1E2	2285.84	-0.00141738	-0.620071
2301.85	5	4	0	0	2	1	1	0	H5N4E2	2301.83	0.0172831	7.5084
2331.84	5	5	1	0	1	1	1	0	H5N5F1E1	2331.85	-0.00284624	-1.22059
2339.81	4	4	2	2	0	1	1	0	H4N4F2L2	2339.81	-0.00777974	-3.32494
2347.85	6	5	0	0	1	1	1	0	H6N5E1	2347.84	0.0137497	5.85632
2355.82	5	4	1	2	0	1	1	0	H5N4F1L2	2355.81	0.0127974	5.43229
2372.87	4	6	1	0	1	1	1	0	H4N6F1E1	2372.87	0.00215211	0.906964
2385.83	4	4	2	1	1	1	1	0	H4N4F2L1E1	2385.86	-0.0229512	-9.61968
2401.84	5	4	1	1	1	1	1	0	H5N4F1L1E1	2401.85	-0.0104776	-4.3623
2429.89	4	7	0	0	1	1	1	0	H4N7E1	2429.89	0.000323666	0.133202
2447.9	5	4	1	0	2	1	1	0	H5N4F1E2	2447.89	0.00893864	3.65157
2493.9	6	5	1	0	1	1	1	0	H6N5F1E1	2493.9	-0.000550044	-0.220556
2504.92	5	5	0	0	2	1	1	0	H5N5E2	2504.91	0.0095008	3.79286
2542.89	4	5	2	2	0	1	1	0	H4N5F2L2	2542.89	-0.00166172	-0.653477
2620.94	6	5	0	1	1	1	1	0	H6N5L1E1	2620.93	0.0168197	6.41747
2650.96	5	5	1	0	2	1	1	0	H5N5F1E2	2650.97	-0.00806371	-3.04179
2666.97	6	5	0	0	2	1	1	0	H6N5E2	2666.97	0.00380584	1.42703
2704.95	5	5	2	2	0	1	1	0	H5N5F2L2	2704.95	0.000765752	0.283093
2712.98	7	6	0	0	1	1	1	0	H7N6E1	2712.97	0.00288094	1.06191
2720.94	6	5	1	2	0	1	1	0	H6N5F1L2	2720.94	-0.000484969	-0.178236
2759	8	7	0	0	0	1	1	0	H8N7	2758.98	0.0186511	6.76016
2766.98	6	5	1	1	1	1	1	0	H6N5F1L1E1	2766.98	-0.00415612	-1.50204
2813.02	6	5	1	0	2	1	1	0	H6N5F1E2	2813.02	-0.00313008	-1.11271
2894.01	6	5	0	2	1	1	1	0	H6N5L2E1	2894.01	0.000277577	0.0959142
2940.06	6	5	0	1	2	1	1	0	H6N5L1E2	2940.05	0.00347038	1.18038
2986.1	6	5	0	0	3	1	1	0	H6N5E3	2986.09	0.00336213	1.12593
2994.01	6	5	1	3	0	1	1	0	H6N5F1L3	2994.03	-0.0179145	-5.98341
3032.1	7	6	0	0	2	1	1	0	H7N6E2	3032.1	0.00234704	0.774064
3040.07	6	5	1	2	1	1	1	0	H6N5F1L2E1	3040.07	0.00461779	1.51898
3086.12	6	5	1	1	2	1	1	0	H6N5F1L1E2	3086.11	0.00685326	2.22068
3124.12	9	8	0	0	0	1	1	0	H9N8	3124.11	0.0104101	3.33219
3132.16	6	5	1	0	3	1	1	0	H6N5F1E3	3132.15	0.00678748	2.16704
3232.18	6	5	2	1	2	1	1	0	H6N5F2L1E2	3232.17	0.0101985	3.15531
3259.15	7	6	0	2	1	1	1	0	H7N6L2E1	3259.14	0.008013	2.45862
3305.17	7	6	0	1	2	1	1	0	H7N6L1E2	3305.18	-0.0181795	-5.50031
3351.23	7	6	0	0	3	1	1	0	H7N6E3	3351.23	0.0013127	0.391707
3397.24	8	7	0	0	2	1	1	0	H8N7E2	3397.23	0.0119022	3.5035
3405.21	7	6	1	2	1	1	1	0	H7N6F1L2E1	3405.2	0.00576107	1.69185
3443.24	9	8	0	0	1	1	1	0	H9N8E1	3443.24	0.000197098	0.057242
3532.24	7	6	0	3	1	1	1	0	H7N6L3E1	3532.23	0.01165	3.29819
3578.27	7	6	0	2	2	1	1	0	H7N6L2E2	3578.27	0.00566117	1.5821
3624.32	7	6	0	1	3	1	1	0	H7N6L1E3	3624.31	0.00936728	2.58457
3678.3	7	6	1	3	1	1	1	0	H7N6F1L3E1	3678.28	0.011717	3.18546
3724.34	7	6	1	2	2	1	1	0	H7N6F1L2E2	3724.33	0.00876955	2.35467
4081.5	9	8	0	0	3	1	1	0	H9N8E3	4081.49	0.00725119	1.7766
Compositions were detected by MALDI-TOF-MS. The glycans were released from a plasma standard and the N-acetylneuraminicacids of the glycans were derivatized by ethyl esterification. All species are assigned [M+Na]+. H = hexose; N = N-acetylhexosamine; F = deoxyhexose (fucose); L = lactonized N-acetylneuraminic acid (α2,3-linked); E = ethyl esterified N-acetylneuraminic acid (α2,6-linked).

## Sheet: Table S2
Table S2. Description and calculation of derived glycan traits.
Derived trait	Description	Formular of calculation
Glycan type
TM	Relative abundance of high mannose type glycans within total spectrum	TM = ( H5N2 + H6N2 + H7N2 + H8N2 + H9N2 ) / ( H3N3 + H5N2 + H3N3F1 + H4N3 + H3N4 + H6N2 + H4N3F1 + H3N3E1 + H5N3 + H3N4F1 + H4N4 + H3N5 + H7N2 + H3N3F1E1 + H5N3F1 + H4N3E1 + H6N3 + H3N4F2 + H4N4F1 + H5N4 + H3N5F1 + H3N3F2L1 + H4N5 + H4N3F1L1 + H5N3L1 + H8N2 + H4N3F1E1 + H4N4L1 + H5N3E1 + H3N4F1E1 + H5N4F1 + H4N4E1 + H4N5F1 + H5N5 + H5N3F1L1 + H6N3L1 + H9N2 + H5N4L1 + H6N3E1 + H4N4F1E1 + H5N4E1 + …
THy	Relative abundance of hybrid type glycans within total spectrum	THy = ( H5N3 + H5N3F1 + H6N3 + H5N3L1 + H5N3E1 + H5N3F1L1 + H6N3L1 + H6N3E1 ) / ( H3N3 + H5N2 + H3N3F1 + H4N3 + H3N4 + H6N2 + H4N3F1 + H3N3E1 + H5N3 + H3N4F1 + H4N4 + H3N5 + H7N2 + H3N3F1E1 + H5N3F1 + H4N3E1 + H6N3 + H3N4F2 + H4N4F1 + H5N4 + H3N5F1 + H3N3F2L1 + H4N5 + H4N3F1L1 + H5N3L1 + H8N2 + H4N3F1E1 + H4N4L1 + H5N3E1 + H3N4F1E1 + H5N4F1 + H4N4E1 + H4N5F1 + H5N5 + H5N3F1L1 + H6N3L1 + H9N2 + H5…
MHy	The ratio of high-mannose to hybrid glycans	MHy = ( H5N2 + H6N2 + H7N2 + H8N2 + H9N2 ) / ( H5N3 + H5N3F1 + H6N3 + H5N3L1 + H5N3E1 + H5N3F1L1 + H6N3L1 + H6N3E1 )
MM	Average number of mannoses on high mannose type glycans	MM = ( 5 * ( H5N2 ) + 6 * ( H6N2 ) + 7 * ( H7N2 ) + 8 * ( H8N2 ) + 9 * ( H9N2 ) + 10 * (0) ) / ( H5N2 + H6N2 + H7N2 + H8N2 + H9N2 )
CA1	Relative abundance of monoantennary glycans within complex type glycans	CA1 = ( H3N3E1 + H3N3F1E1 + H4N3E1 + H3N3F2L1 + H4N3F1L1 + H4N3F1E1 ) / ( H3N4 + H3N3E1 + H3N4F1 + H4N4 + H3N5 + H3N3F1E1 + H4N3E1 + H3N4F2 + H4N4F1 + H5N4 + H3N5F1 + H3N3F2L1 + H4N5 + H4N3F1L1 + H4N3F1E1 + H4N4L1 + H3N4F1E1 + H5N4F1 + H4N4E1 + H4N5F1 + H5N5 + H5N4L1 + H4N4F1E1 + H5N4E1 + H5N5F1 + H4N5E1 + H5N4F1L1 + H4N4E1L1 + H5N4F1E1 + H4N5F1E1 + H3N4F2L2 + H5N5E1 + H5N4E1L1 + H3N5F1E1L1 + H4N…
CA2	Relative abundance of diantennary glycans within complex type glycans	CA2 = ( H3N4 + H3N4F1 + H4N4 + H3N5 + H3N4F2 + H4N4F1 + H5N4 + H3N5F1 + H4N5 + H4N4L1 + H3N4F1E1 + H5N4F1 + H4N4E1 + H4N5F1 + H5N5 + H5N4L1 + H4N4F1E1 + H5N4E1 + H5N5F1 + H4N5E1 + H5N4F1L1 + H4N4E1L1 + H5N4F1E1 + H4N5F1E1 + H3N4F2L2 + H5N5E1 + H5N4E1L1 + H3N5F1E1L1 + H4N4F1E2 + H5N4E2 + H5N5F1E1 + H4N4F2L2 + H5N4F1L2 + H4N4F2E1L1 + H5N4F1E1L1 + H5N4F1E2 + H5N5E2 + H4N5F2L2 + H5N5F1E2 + H5N5F2L2 )…
CA3	Relative abundance of triantennary glycans within complex type glycans	CA3 = ( H6N5E1 + H6N5F1E1 + H6N5E1L1 + H6N5E2 + H6N5F1L2 + H6N5F1E1L1 + H6N5F1E2 + H6N5E1L2 + H6N5E2L1 + H6N5E3 + H6N5F1L3 + H6N5F1E1L2 + H6N5F1E2L1 + H6N5F1E3 + H6N5F2E2L1 ) / ( H3N4 + H3N3E1 + H3N4F1 + H4N4 + H3N5 + H3N3F1E1 + H4N3E1 + H3N4F2 + H4N4F1 + H5N4 + H3N5F1 + H3N3F2L1 + H4N5 + H4N3F1L1 + H4N3F1E1 + H4N4L1 + H3N4F1E1 + H5N4F1 + H4N4E1 + H4N5F1 + H5N5 + H5N4L1 + H4N4F1E1 + H5N4E1 + H5N5…
CA4	Relative abundance of tetra-antennary glycans within complex type glycans	CA4 = ( H4N6F1E1 + H7N6E1 + H7N6E2 + H7N6E1L2 + H7N6E2L1 + H7N6E3 + H7N6F1E1L2 + H7N6E1L3 + H7N6E2L2 + H7N6E3L1 + H7N6F1E1L3 + H7N6F1E2L2 ) / ( H3N4 + H3N3E1 + H3N4F1 + H4N4 + H3N5 + H3N3F1E1 + H4N3E1 + H3N4F2 + H4N4F1 + H5N4 + H3N5F1 + H3N3F2L1 + H4N5 + H4N3F1L1 + H4N3F1E1 + H4N4L1 + H3N4F1E1 + H5N4F1 + H4N4E1 + H4N5F1 + H5N5 + H5N4L1 + H4N4F1E1 + H5N4E1 + H5N5F1 + H4N5E1 + H5N4F1L1 + H4N4E1L1 +…
Fucosylation (F)
CF	Fucosylation within complex type glycans	CF = ( H3N4F1 + H3N3F1E1 + H3N4F2 + H4N4F1 + H3N5F1 + H3N3F2L1 + H4N3F1L1 + H4N3F1E1 + H3N4F1E1 + H5N4F1 + H4N5F1 + H4N4F1E1 + H5N5F1 + H5N4F1L1 + H5N4F1E1 + H4N5F1E1 + H3N4F2L2 + H3N5F1E1L1 + H4N4F1E2 + H5N5F1E1 + H4N4F2L2 + H5N4F1L2 + H4N6F1E1 + H4N4F2E1L1 + H5N4F1E1L1 + H5N4F1E2 + H6N5F1E1 + H4N5F2L2 + H5N5F1E2 + H5N5F2L2 + H6N5F1L2 + H6N5F1E1L1 + H6N5F1E2 + H6N5F1L3 + H6N5F1E1L2 + H6N5F1E2L1 …
A2F	Fucosylation within diantennary glycans	A2F = ( H3N4F1 + H3N4F2 + H4N4F1 + H3N5F1 + H3N4F1E1 + H5N4F1 + H4N5F1 + H4N4F1E1 + H5N5F1 + H5N4F1L1 + H5N4F1E1 + H4N5F1E1 + H3N4F2L2 + H3N5F1E1L1 + H4N4F1E2 + H5N5F1E1 + H4N4F2L2 + H5N4F1L2 + H4N4F2E1L1 + H5N4F1E1L1 + H5N4F1E2 + H4N5F2L2 + H5N5F1E2 + H5N5F2L2 ) / ( H3N4 + H3N4F1 + H4N4 + H3N5 + H3N4F2 + H4N4F1 + H5N4 + H3N5F1 + H4N5 + H4N4L1 + H3N4F1E1 + H5N4F1 + H4N4E1 + H4N5F1 + H5N5 + H5N4L1…
A3F	Fucosylation within triantennary glycans	A3F = ( H6N5F1E1 + H6N5F1L2 + H6N5F1E1L1 + H6N5F1E2 + H6N5F1L3 + H6N5F1E1L2 + H6N5F1E2L1 + H6N5F1E3 + H6N5F2E2L1 ) / ( H6N5E1 + H6N5F1E1 + H6N5E1L1 + H6N5E2 + H6N5F1L2 + H6N5F1E1L1 + H6N5F1E2 + H6N5E1L2 + H6N5E2L1 + H6N5E3 + H6N5F1L3 + H6N5F1E1L2 + H6N5F1E2L1 + H6N5F1E3 + H6N5F2E2L1 )
A4F	Fucosylation within tetra-antennary glycans	A4F = ( H4N6F1E1 + H7N6F1E1L2 + H7N6F1E1L3 + H7N6F1E2L2 ) / ( H4N6F1E1 + H7N6E1 + H7N6E2 + H7N6E1L2 + H7N6E2L1 + H7N6E3 + H7N6F1E1L2 + H7N6E1L3 + H7N6E2L2 + H7N6E3L1 + H7N6F1E1L3 + H7N6F1E2L2 )
A2SF	Fucosylation within sialylated diantennary glycans	A2SF = ( H3N4F1E1 + H4N4F1E1 + H5N4F1L1 + H5N4F1E1 + H4N5F1E1 + H3N4F2L2 + H3N5F1E1L1 + H4N4F1E2 + H5N5F1E1 + H4N4F2L2 + H5N4F1L2 + H4N4F2E1L1 + H5N4F1E1L1 + H5N4F1E2 + H4N5F2L2 + H5N5F1E2 + H5N5F2L2 ) / ( H4N4L1 + H3N4F1E1 + H4N4E1 + H5N4L1 + H4N4F1E1 + H5N4E1 + H4N5E1 + H5N4F1L1 + H4N4E1L1 + H5N4F1E1 + H4N5F1E1 + H3N4F2L2 + H5N5E1 + H5N4E1L1 + H3N5F1E1L1 + H4N4F1E2 + H5N4E2 + H5N5F1E1 + H4N4F2L…
A2S0F	Fucosylation within non-sialylated diantennary glycans	A2S0F = ( H3N4F1 + H3N4F2 + H4N4F1 + H3N5F1 + H5N4F1 + H4N5F1 + H5N5F1 ) / ( H3N4 + H3N4F1 + H4N4 + H3N5 + H3N4F2 + H4N4F1 + H5N4 + H3N5F1 + H4N5 + H5N4F1 + H4N5F1 + H5N5 + H5N5F1 )
A2EF	Fucosylation within diantennary glycans with α2,6-linked sialic acid	A2EF = ( H3N4F1E1 + H4N4F1E1 + H5N4F1E1 + H4N5F1E1 + H3N5F1E1L1 + H4N4F1E2 + H5N5F1E1 + H4N4F2E1L1 + H5N4F1E1L1 + H5N4F1E2 + H5N5F1E2 ) / ( H3N4F1E1 + H4N4E1 + H4N4F1E1 + H5N4E1 + H4N5E1 + H4N4E1L1 + H5N4F1E1 + H4N5F1E1 + H5N5E1 + H5N4E1L1 + H3N5F1E1L1 + H4N4F1E2 + H5N4E2 + H5N5F1E1 + H4N4F2E1L1 + H5N4F1E1L1 + H5N4F1E2 + H5N5E2 + H5N5F1E2 )
A2E0F	Fucosylation within diantennary glycans without α2,6-linked sialic acid	A2E0F = ( H3N4F1 + H3N4F2 + H4N4F1 + H3N5F1 + H5N4F1 + H4N5F1 + H5N5F1 + H5N4F1L1 + H3N4F2L2 + H4N4F2L2 + H5N4F1L2 + H4N5F2L2 + H5N5F2L2 ) / ( H3N4 + H3N4F1 + H4N4 + H3N5 + H3N4F2 + H4N4F1 + H5N4 + H3N5F1 + H4N5 + H4N4L1 + H5N4F1 + H4N5F1 + H5N5 + H5N4L1 + H5N5F1 + H5N4F1L1 + H3N4F2L2 + H4N4F2L2 + H5N4F1L2 + H4N5F2L2 + H5N5F2L2 )
A2LF	Fucosylation within diantennary glycans with α2,3-linked sialic acid	A2LF = ( H5N4F1L1 + H3N4F2L2 + H3N5F1E1L1 + H4N4F2L2 + H5N4F1L2 + H4N4F2E1L1 + H5N4F1E1L1 + H4N5F2L2 + H5N5F2L2 ) / ( H4N4L1 + H5N4L1 + H5N4F1L1 + H4N4E1L1 + H3N4F2L2 + H5N4E1L1 + H3N5F1E1L1 + H4N4F2L2 + H5N4F1L2 + H4N4F2E1L1 + H5N4F1E1L1 + H4N5F2L2 + H5N5F2L2 )
A2L0F	Fucosylation within diantennary glycans without α2,3-linked sialic acid	A2L0F = ( H3N4F1 + H3N4F2 + H4N4F1 + H3N5F1 + H3N4F1E1 + H5N4F1 + H4N5F1 + H4N4F1E1 + H5N5F1 + H5N4F1E1 + H4N5F1E1 + H4N4F1E2 + H5N5F1E1 + H5N4F1E2 + H5N5F1E2 ) / ( H3N4 + H3N4F1 + H4N4 + H3N5 + H3N4F2 + H4N4F1 + H5N4 + H3N5F1 + H4N5 + H3N4F1E1 + H5N4F1 + H4N4E1 + H4N5F1 + H5N5 + H4N4F1E1 + H5N4E1 + H5N5F1 + H4N5E1 + H5N4F1E1 + H4N5F1E1 + H5N5E1 + H4N4F1E2 + H5N4E2 + H5N5F1E1 + H5N4F1E2 + H5N5E2 …
A3EF	Fucosylation within triantennary glycans with α2,6-linked sialic acid	A3EF = ( H6N5F1E1 + H6N5F1E1L1 + H6N5F1E2 + H6N5F1E1L2 + H6N5F1E2L1 + H6N5F1E3 + H6N5F2E2L1 ) / ( H6N5E1 + H6N5F1E1 + H6N5E1L1 + H6N5E2 + H6N5F1E1L1 + H6N5F1E2 + H6N5E1L2 + H6N5E2L1 + H6N5E3 + H6N5F1E1L2 + H6N5F1E2L1 + H6N5F1E3 + H6N5F2E2L1 )
A3LF	Fucosylation within triantennary glycans with α2,3-linked sialic acid	A3LF = ( H6N5F1L2 + H6N5F1E1L1 + H6N5F1L3 + H6N5F1E1L2 + H6N5F1E2L1 + H6N5F2E2L1 ) / ( H6N5E1L1 + H6N5F1L2 + H6N5F1E1L1 + H6N5E1L2 + H6N5E2L1 + H6N5F1L3 + H6N5F1E1L2 + H6N5F1E2L1 + H6N5F2E2L1 )
A3L0F	Fucosylation within triantennary glycans without α2,3-linked sialic acid	A3L0F = ( H6N5F1E1 + H6N5F1E2 + H6N5F1E3 ) / ( H6N5E1 + H6N5F1E1 + H6N5E2 + H6N5F1E2 + H6N5E3 + H6N5F1E3 )
A4LF	Fucosylation within tetra-antennary glycans with α2,3-linked sialic acid	A4LF = ( H7N6F1E1L2 + H7N6F1E1L3 + H7N6F1E2L2 ) / ( H7N6E1L2 + H7N6E2L1 + H7N6F1E1L2 + H7N6E1L3 + H7N6E2L2 + H7N6E3L1 + H7N6F1E1L3 + H7N6F1E2L2 )
A4L0F	Fucosylation within tetra-antennary glycans without α2,3-linked sialic acid	A4L0F = ( H4N6F1E1 ) / ( H4N6F1E1 + H7N6E1 + H7N6E2 + H7N6E3 )
Antennary fucosylation (Fa)
CFa	Relative abundance of species with 2 fucoses (i.e. at least one antennary fucose) within all complex type glycans	CFa = ( H3N4F2 + H3N3F2L1 + H3N4F2L2 + H4N4F2L2 + H4N4F2E1L1 + H4N5F2L2 + H5N5F2L2 + H6N5F2E2L1 ) / ( H3N4 + H3N3E1 + H3N4F1 + H4N4 + H3N5 + H3N3F1E1 + H4N3E1 + H3N4F2 + H4N4F1 + H5N4 + H3N5F1 + H3N3F2L1 + H4N5 + H4N3F1L1 + H4N3F1E1 + H4N4L1 + H3N4F1E1 + H5N4F1 + H4N4E1 + H4N5F1 + H5N5 + H5N4L1 + H4N4F1E1 + H5N4E1 + H5N5F1 + H4N5E1 + H5N4F1L1 + H4N4E1L1 + H5N4F1E1 + H4N5F1E1 + H3N4F2L2 + H5N5E1 +…
A2Fa	Relative abundance of species with 2 fucoses (i.e. at least one antennary fucose) within diantennary glycans	A2Fa = ( H3N4F2 + H3N4F2L2 + H4N4F2L2 + H4N4F2E1L1 + H4N5F2L2 + H5N5F2L2 ) / ( H3N4 + H3N4F1 + H4N4 + H3N5 + H3N4F2 + H4N4F1 + H5N4 + H3N5F1 + H4N5 + H4N4L1 + H3N4F1E1 + H5N4F1 + H4N4E1 + H4N5F1 + H5N5 + H5N4L1 + H4N4F1E1 + H5N4E1 + H5N5F1 + H4N5E1 + H5N4F1L1 + H4N4E1L1 + H5N4F1E1 + H4N5F1E1 + H3N4F2L2 + H5N5E1 + H5N4E1L1 + H3N5F1E1L1 + H4N4F1E2 + H5N4E2 + H5N5F1E1 + H4N4F2L2 + H5N4F1L2 + H4N4F2E…
A3Fa	Relative abundance of species with 2 fucoses (i.e. at least one antennary fucose) within triantennary glycans	A3Fa = ( H6N5F2E2L1 ) / ( H6N5E1 + H6N5F1E1 + H6N5E1L1 + H6N5E2 + H6N5F1L2 + H6N5F1E1L1 + H6N5F1E2 + H6N5E1L2 + H6N5E2L1 + H6N5E3 + H6N5F1L3 + H6N5F1E1L2 + H6N5F1E2L1 + H6N5F1E3 + H6N5F2E2L1 )
Bisection (B)
CB	Relative abundance of species with a bisecting GlcNAc within all complex glycans	CB = ( H3N5 + H3N5F1 + H4N5 + H4N5F1 + H5N5 + H5N5F1 + H4N5E1 + H4N5F1E1 + H5N5E1 + H3N5F1E1L1 + H5N5F1E1 + H5N5E2 + H4N5F2L2 + H5N5F1E2 + H5N5F2L2 ) / ( H3N4 + H3N3E1 + H3N4F1 + H4N4 + H3N5 + H3N3F1E1 + H4N3E1 + H3N4F2 + H4N4F1 + H5N4 + H3N5F1 + H3N3F2L1 + H4N5 + H4N3F1L1 + H4N3F1E1 + H4N4L1 + H3N4F1E1 + H5N4F1 + H4N4E1 + H4N5F1 + H5N5 + H5N4L1 + H4N4F1E1 + H5N4E1 + H5N5F1 + H4N5E1 + H5N4F1L1 + …
A2B	Relative abundance of species with a bisecting GlcNAc within diantennary glycans	A2B = ( H3N5 + H3N5F1 + H4N5 + H4N5F1 + H5N5 + H5N5F1 + H4N5E1 + H4N5F1E1 + H5N5E1 + H3N5F1E1L1 + H5N5F1E1 + H5N5E2 + H4N5F2L2 + H5N5F1E2 + H5N5F2L2 ) / ( H3N4 + H3N4F1 + H4N4 + H3N5 + H3N4F2 + H4N4F1 + H5N4 + H3N5F1 + H4N5 + H4N4L1 + H3N4F1E1 + H5N4F1 + H4N4E1 + H4N5F1 + H5N5 + H5N4L1 + H4N4F1E1 + H5N4E1 + H5N5F1 + H4N5E1 + H5N4F1L1 + H4N4E1L1 + H5N4F1E1 + H4N5F1E1 + H3N4F2L2 + H5N5E1 + H5N4E1L1…
A2FB	Relative abundance of species with a bisecting GlcNAc within fucosylated diantennary	A2FB = ( H3N5F1 + H4N5F1 + H5N5F1 + H4N5F1E1 + H3N5F1E1L1 + H5N5F1E1 + H4N5F2L2 + H5N5F1E2 + H5N5F2L2 ) / ( H3N4F1 + H3N4F2 + H4N4F1 + H3N5F1 + H3N4F1E1 + H5N4F1 + H4N5F1 + H4N4F1E1 + H5N5F1 + H5N4F1L1 + H5N4F1E1 + H4N5F1E1 + H3N4F2L2 + H3N5F1E1L1 + H4N4F1E2 + H5N5F1E1 + H4N4F2L2 + H5N4F1L2 + H4N4F2E1L1 + H5N4F1E1L1 + H5N4F1E2 + H4N5F2L2 + H5N5F1E2 + H5N5F2L2 )
A2F0B	Relative abundance of species with a bisecting GlcNAc within non-fucosylated diantennary glycans	A2F0B = ( H3N5 + H4N5 + H5N5 + H4N5E1 + H5N5E1 + H5N5E2 ) / ( H3N4 + H4N4 + H3N5 + H5N4 + H4N5 + H4N4L1 + H4N4E1 + H5N5 + H5N4L1 + H5N4E1 + H4N5E1 + H4N4E1L1 + H5N5E1 + H5N4E1L1 + H5N4E2 + H5N5E2 )
A2SB	Relative abundance of species with a bisecting GlcNAc within sialylated diantennary glycans	A2SB = ( H4N5E1 + H4N5F1E1 + H5N5E1 + H3N5F1E1L1 + H5N5F1E1 + H5N5E2 + H4N5F2L2 + H5N5F1E2 + H5N5F2L2 ) / ( H4N4L1 + H3N4F1E1 + H4N4E1 + H5N4L1 + H4N4F1E1 + H5N4E1 + H4N5E1 + H5N4F1L1 + H4N4E1L1 + H5N4F1E1 + H4N5F1E1 + H3N4F2L2 + H5N5E1 + H5N4E1L1 + H3N5F1E1L1 + H4N4F1E2 + H5N4E2 + H5N5F1E1 + H4N4F2L2 + H5N4F1L2 + H4N4F2E1L1 + H5N4F1E1L1 + H5N4F1E2 + H5N5E2 + H4N5F2L2 + H5N5F1E2 + H5N5F2L2 )
A2S0B	Relative abundance of species with a bisecting GlcNAc within non-sialylated diantennary glycans	A2S0B = ( H3N5 + H3N5F1 + H4N5 + H4N5F1 + H5N5 + H5N5F1 ) / ( H3N4 + H3N4F1 + H4N4 + H3N5 + H3N4F2 + H4N4F1 + H5N4 + H3N5F1 + H4N5 + H5N4F1 + H4N5F1 + H5N5 + H5N5F1 )
A2FSB	Relative abundance of species with a bisecting GlcNAc within fucosylated sialylated diantennary glycans	A2FSB = ( H4N5F1E1 + H3N5F1E1L1 + H5N5F1E1 + H4N5F2L2 + H5N5F1E2 + H5N5F2L2 ) / ( H3N4F1E1 + H4N4F1E1 + H5N4F1L1 + H5N4F1E1 + H4N5F1E1 + H3N4F2L2 + H3N5F1E1L1 + H4N4F1E2 + H5N5F1E1 + H4N4F2L2 + H5N4F1L2 + H4N4F2E1L1 + H5N4F1E1L1 + H5N4F1E2 + H4N5F2L2 + H5N5F1E2 + H5N5F2L2 )
A2F0SB	Relative abundance of species with a bisecting GlcNAc within non-fucosylated sialylated diantennary glycans	A2F0SB = ( H4N5E1 + H5N5E1 + H5N5E2 ) / ( H4N4L1 + H4N4E1 + H5N4L1 + H5N4E1 + H4N5E1 + H4N4E1L1 + H5N5E1 + H5N4E1L1 + H5N4E2 + H5N5E2 )
A2FS0B	Relative abundance of species with a bisecting GlcNAc within fucosylated non-sialylated diantennary glycans	A2FS0B = ( H3N5F1 + H4N5F1 + H5N5F1 ) / ( H3N4F1 + H3N4F2 + H4N4F1 + H3N5F1 + H5N4F1 + H4N5F1 + H5N5F1 )
A2F0S0B	Relative abundance of species with a bisecting GlcNAc within non-fucosylated non-sialylated diantennary glycans	A2F0S0B = ( H3N5 + H4N5 + H5N5 ) / ( H3N4 + H4N4 + H3N5 + H5N4 + H4N5 + H5N5 )
Galactosylaiton (G)
CG	Galactosylation within all complex glycans	CG = ( H3N3E1 + H4N4 + H3N3F1E1 + H4N3E1 + H4N4F1 + H5N4 + H3N3F2L1 + H4N5 + H4N3F1L1 + H4N3F1E1 + H4N4L1 + H3N4F1E1 + H5N4F1 + H4N4E1 + H4N5F1 + H5N5 + H5N4L1 + H4N4F1E1 + H5N4E1 + H5N5F1 + H4N5E1 + H5N4F1L1 + H4N4E1L1 + H5N4F1E1 + H4N5F1E1 + H3N4F2L2 + H5N5E1 + H5N4E1L1 + H3N5F1E1L1 + H4N4F1E2 + H5N4E2 + H5N5F1E1 + H4N4F2L2 + H6N5E1 + H5N4F1L2 + H4N6F1E1 + H4N4F2E1L1 + H5N4F1E1L1 + H4N7E1 + H5N…
A2G	Galactosylation per antenna within diantennary glycans	A2G = ( 0/2 * ( H3N4 + H3N4F1 + H3N5 + H3N4F2 + H3N5F1 ) + 1/2 * ( H4N4 + H4N4F1 + H4N5 + H4N4L1 + H4N4E1 + H4N5F1 + H4N4F1E1 + H4N5E1 + H4N4E1L1 + H4N5F1E1 + H4N4F1E2 + H4N4F2L2 + H4N4F2E1L1 + H4N5F2L2 ) + 2/2 * ( H5N4 + H5N4F1 + H5N5 + H5N4L1 + H5N4E1 + H5N5F1 + H5N4F1L1 + H4N4E1L1 + H5N4F1E1 + H3N4F2L2 + H5N5E1 + H5N4E1L1 + H4N4F1E2 + H5N4E2 + H5N5F1E1 + H4N4F2L2 + H5N4F1L2 + H4N4F2E1L1 + H5N4…
A4G	Galactosylation per antenna within tetra-antennary glycans	A4G = ( 0/4 * (0) + 1/4 * ( H4N6F1E1 ) + 2/4 * (0) + 3/4 * (0) + 4/4 * ( H7N6E1 + H7N6E2 + H7N6E1L2 + H7N6E2L1 + H7N6E3 + H7N6F1E1L2 + H7N6E1L3 + H7N6E2L2 + H7N6E3L1 + H7N6F1E1L3 + H7N6F1E2L2 ) ) / ( H4N6F1E1 + H7N6E1 + H7N6E2 + H7N6E1L2 + H7N6E2L1 + H7N6E3 + H7N6F1E1L2 + H7N6E1L3 + H7N6E2L2 + H7N6E3L1 + H7N6F1E1L3 + H7N6F1E2L2 )
A2FG	Galactosylation per antenna within fucosylated diantennary glycans	A2FG = ( 0/2 * ( H3N4F1 + H3N4F2 + H3N5F1 ) + 1/2 * ( H4N4F1 + H4N5F1 + H4N4F1E1 + H4N5F1E1 + H4N4F1E2 + H4N4F2L2 + H4N4F2E1L1 + H4N5F2L2 ) + 2/2 * ( H5N4F1 + H5N5F1 + H5N4F1L1 + H5N4F1E1 + H3N4F2L2 + H4N4F1E2 + H5N5F1E1 + H4N4F2L2 + H5N4F1L2 + H4N4F2E1L1 + H5N4F1E1L1 + H5N4F1E2 + H5N5F1E2 + H5N5F2L2 ) ) / ( H3N4F1 + H3N4F2 + H4N4F1 + H3N5F1 + H3N4F1E1 + H5N4F1 + H4N5F1 + H4N4F1E1 + H5N5F1 + H5N4…
A2F0G	Galactosylation per antenna within non-fucosylated diantennary glycans	A2F0G = ( 0/2 * ( H3N4 + H3N5 ) + 1/2 * ( H4N4 + H4N5 + H4N4L1 + H4N4E1 + H4N5E1 + H4N4E1L1 ) + 2/2 * ( H5N4 + H5N5 + H5N4L1 + H5N4E1 + H4N4E1L1 + H5N5E1 + H5N4E1L1 + H5N4E2 + H5N5E2 ) ) / ( H3N4 + H4N4 + H3N5 + H5N4 + H4N5 + H4N4L1 + H4N4E1 + H5N5 + H5N4L1 + H5N4E1 + H4N5E1 + H4N4E1L1 + H5N5E1 + H5N4E1L1 + H5N4E2 + H5N5E2 )
A2SG	Galactosylation per antenna within sialylated diantennary glycans	A2SG = ( 0/2 * (0) + 1/2 * ( H4N4L1 + H4N4E1 + H4N4F1E1 + H4N5E1 + H4N4E1L1 + H4N5F1E1 + H4N4F1E2 + H4N4F2L2 + H4N4F2E1L1 + H4N5F2L2 ) + 2/2 * ( H5N4L1 + H5N4E1 + H5N4F1L1 + H4N4E1L1 + H5N4F1E1 + H3N4F2L2 + H5N5E1 + H5N4E1L1 + H4N4F1E2 + H5N4E2 + H5N5F1E1 + H4N4F2L2 + H5N4F1L2 + H4N4F2E1L1 + H5N4F1E1L1 + H5N4F1E2 + H5N5E2 + H5N5F1E2 + H5N5F2L2 ) ) / ( H4N4L1 + H3N4F1E1 + H4N4E1 + H5N4L1 + H4N4F1E…
A2S0G	Galactosylation per antenna within non-sialylated diantennary glycans	A2S0G = ( 0/2 * ( H3N4 + H3N4F1 + H3N5 + H3N4F2 + H3N5F1 ) + 1/2 * ( H4N4 + H4N4F1 + H4N5 + H4N5F1 ) + 2/2 * ( H5N4 + H5N4F1 + H5N5 + H5N5F1 ) ) / ( H3N4 + H3N4F1 + H4N4 + H3N5 + H3N4F2 + H4N4F1 + H5N4 + H3N5F1 + H4N5 + H5N4F1 + H4N5F1 + H5N5 + H5N5F1 )
A2FSG	Galactosylation per antenna within fucosylated sialylated diantennary glycans	A2FSG = ( 0/2 * (0) + 1/2 * ( H4N4F1E1 + H4N5F1E1 + H4N4F1E2 + H4N4F2L2 + H4N4F2E1L1 + H4N5F2L2 ) + 2/2 * ( H5N4F1L1 + H5N4F1E1 + H3N4F2L2 + H4N4F1E2 + H5N5F1E1 + H4N4F2L2 + H5N4F1L2 + H4N4F2E1L1 + H5N4F1E1L1 + H5N4F1E2 + H5N5F1E2 + H5N5F2L2 ) ) / ( H3N4F1E1 + H4N4F1E1 + H5N4F1L1 + H5N4F1E1 + H4N5F1E1 + H3N4F2L2 + H3N5F1E1L1 + H4N4F1E2 + H5N5F1E1 + H4N4F2L2 + H5N4F1L2 + H4N4F2E1L1 + H5N4F1E1L1 + …
A2F0SG	Galactosylation per antenna within non-fucosylated sialylated diantennary glycans	A2F0SG = ( 0/2 * (0) + 1/2 * ( H4N4L1 + H4N4E1 + H4N5E1 + H4N4E1L1 ) + 2/2 * ( H5N4L1 + H5N4E1 + H4N4E1L1 + H5N5E1 + H5N4E1L1 + H5N4E2 + H5N5E2 ) ) / ( H4N4L1 + H4N4E1 + H5N4L1 + H5N4E1 + H4N5E1 + H4N4E1L1 + H5N5E1 + H5N4E1L1 + H5N4E2 + H5N5E2 )
A2FS0G	Galactosylation per antenna within fucosylated non-sialylated diantennary glycans	A2FS0G = ( 0/2 * ( H3N4F1 + H3N4F2 + H3N5F1 ) + 1/2 * ( H4N4F1 + H4N5F1 ) + 2/2 * ( H5N4F1 + H5N5F1 ) ) / ( H3N4F1 + H3N4F2 + H4N4F1 + H3N5F1 + H5N4F1 + H4N5F1 + H5N5F1 )
A2F0S0G	Galactosylation per antenna within non-fucosylated, non-sialylated diantennary glycans	A2F0S0G = ( 0/2 * ( H3N4 + H3N5 ) + 1/2 * ( H4N4 + H4N5 ) + 2/2 * ( H5N4 + H5N5 ) ) / ( H3N4 + H4N4 + H3N5 + H5N4 + H4N5 + H5N5 )
A4F0G	Galactosylation per antenna within non-fucosylated tetra-antennary glycans	A4F0G = ( 0/4 * (0) + 1/4 * (0) + 2/4 * (0) + 3/4 * (0) + 4/4 * ( H7N6E1 + H7N6E2 + H7N6E1L2 + H7N6E2L1 + H7N6E3 + H7N6E1L3 + H7N6E2L2 + H7N6E3L1 ) ) / ( H4N6F1E1 + H7N6E1 + H7N6E2 + H7N6E1L2 + H7N6E2L1 + H7N6E3 + H7N6F1E1L2 + H7N6E1L3 + H7N6E2L2 + H7N6E3L1 + H7N6F1E1L3 + H7N6F1E2L2 )
Sialylation (S)
CS	Sialylation per antenna within all complex glycans	CS = ( H3N3E1 + H3N3F1E1 + H4N3E1 + H3N3F2L1 + H4N3F1L1 + H4N3F1E1 + H4N4L1 + H3N4F1E1 + H4N4E1 + H5N4L1 + H4N4F1E1 + H5N4E1 + H4N5E1 + H5N4F1L1 + H4N4E1L1 + H5N4F1E1 + H4N5F1E1 + H3N4F2L2 + H5N5E1 + H5N4E1L1 + H3N5F1E1L1 + H4N4F1E2 + H5N4E2 + H5N5F1E1 + H4N4F2L2 + H6N5E1 + H5N4F1L2 + H4N6F1E1 + H4N4F2E1L1 + H5N4F1E1L1 + H4N7E1 + H5N4F1E2 + H6N5F1E1 + H5N5E2 + H4N5F2L2 + H6N5E1L1 + H5N5F1E2 + H6N…
A2S	Sialylation per antenna within diantennary glycans	A2S = ( 0/2 * ( H3N4 + H3N4F1 + H4N4 + H3N5 + H3N4F2 + H4N4F1 + H5N4 + H3N5F1 + H4N5 + H5N4F1 + H4N5F1 + H5N5 + H5N5F1 ) + 1/2 * ( H4N4L1 + H3N4F1E1 + H4N4E1 + H5N4L1 + H4N4F1E1 + H5N4E1 + H4N5E1 + H5N4F1L1 + H5N4F1E1 + H4N5F1E1 + H5N5E1 + H5N5F1E1 ) + 2/2 * ( H4N4E1L1 + H3N4F2L2 + H5N4E1L1 + H3N5F1E1L1 + H4N4F1E2 + H5N4E2 + H4N4F2L2 + H5N4F1L2 + H4N4F2E1L1 + H5N4F1E1L1 + H5N4F1E2 + H5N5E2 + H4N5…
A3S	Sialylation per antenna within triantennary glycans	A3S = ( 0/3 * (0) + 1/3 * ( H6N5E1 + H6N5F1E1 ) + 2/3 * ( H6N5E1L1 + H6N5E2 + H6N5F1L2 + H6N5F1E1L1 + H6N5F1E2 ) + 3/3 * ( H6N5E1L2 + H6N5E2L1 + H6N5E3 + H6N5F1L3 + H6N5F1E1L2 + H6N5F1E2L1 + H6N5F1E3 + H6N5F2E2L1 ) ) / ( H6N5E1 + H6N5F1E1 + H6N5E1L1 + H6N5E2 + H6N5F1L2 + H6N5F1E1L1 + H6N5F1E2 + H6N5E1L2 + H6N5E2L1 + H6N5E3 + H6N5F1L3 + H6N5F1E1L2 + H6N5F1E2L1 + H6N5F1E3 + H6N5F2E2L1 )
A4S	Sialylation per antenna within tetra-antennary glycans	A4S = ( 0/4 * (0) + 1/4 * ( H4N6F1E1 + H7N6E1 ) + 2/4 * ( H7N6E2 ) + 3/4 * ( H7N6E1L2 + H7N6E2L1 + H7N6E3 + H7N6F1E1L2 ) + 4/4 * ( H7N6E1L3 + H7N6E2L2 + H7N6E3L1 + H7N6F1E1L3 + H7N6F1E2L2 ) ) / ( H4N6F1E1 + H7N6E1 + H7N6E2 + H7N6E1L2 + H7N6E2L1 + H7N6E3 + H7N6F1E1L2 + H7N6E1L3 + H7N6E2L2 + H7N6E3L1 + H7N6F1E1L3 + H7N6F1E2L2 )
A2FS	Sialylation per antenna within fucosylated diantennary glycans	A2FS = ( 0/2 * ( H3N4F1 + H3N4F2 + H4N4F1 + H3N5F1 + H5N4F1 + H4N5F1 + H5N5F1 ) + 1/2 * ( H3N4F1E1 + H4N4F1E1 + H5N4F1L1 + H5N4F1E1 + H4N5F1E1 + H5N5F1E1 ) + 2/2 * ( H3N4F2L2 + H3N5F1E1L1 + H4N4F1E2 + H4N4F2L2 + H5N4F1L2 + H4N4F2E1L1 + H5N4F1E1L1 + H5N4F1E2 + H4N5F2L2 + H5N5F1E2 + H5N5F2L2 ) ) / ( H3N4F1 + H3N4F2 + H4N4F1 + H3N5F1 + H3N4F1E1 + H5N4F1 + H4N5F1 + H4N4F1E1 + H5N5F1 + H5N4F1L1 + H5N4…
A2F0S	Sialylation per antenna within non-fucosylated diantennary glycans	A2F0S = ( 0/2 * ( H3N4 + H4N4 + H3N5 + H5N4 + H4N5 + H5N5 ) + 1/2 * ( H4N4L1 + H4N4E1 + H5N4L1 + H5N4E1 + H4N5E1 + H5N5E1 ) + 2/2 * ( H4N4E1L1 + H5N4E1L1 + H5N4E2 + H5N5E2 ) ) / ( H3N4 + H4N4 + H3N5 + H5N4 + H4N5 + H4N4L1 + H4N4E1 + H5N5 + H5N4L1 + H5N4E1 + H4N5E1 + H4N4E1L1 + H5N5E1 + H5N4E1L1 + H5N4E2 + H5N5E2 )
A3FS	Sialylation per antenna within fucosylated triantennary glycans	A3FS = ( 0/3 * (0) + 1/3 * ( H6N5F1E1 ) + 2/3 * ( H6N5F1L2 + H6N5F1E1L1 + H6N5F1E2 ) + 3/3 * ( H6N5F1L3 + H6N5F1E1L2 + H6N5F1E2L1 + H6N5F1E3 + H6N5F2E2L1 ) ) / ( H6N5F1E1 + H6N5F1L2 + H6N5F1E1L1 + H6N5F1E2 + H6N5F1L3 + H6N5F1E1L2 + H6N5F1E2L1 + H6N5F1E3 + H6N5F2E2L1 )
A3F0S	Sialylation per antenna within non-fucosylated triantennary glycans	A3F0S = ( 0/3 * (0) + 1/3 * ( H6N5E1 ) + 2/3 * ( H6N5E1L1 + H6N5E2 ) + 3/3 * ( H6N5E1L2 + H6N5E2L1 + H6N5E3 ) ) / ( H6N5E1 + H6N5E1L1 + H6N5E2 + H6N5E1L2 + H6N5E2L1 + H6N5E3 )
A4FS	Sialylation per antenna within fucosylated tetra-antennary glycans	A4FS = ( 0/4 * (0) + 1/4 * ( H4N6F1E1 ) + 2/4 * (0) + 3/4 * ( H7N6F1E1L2 ) + 4/4 * ( H7N6F1E1L3 + H7N6F1E2L2 ) ) / ( H4N6F1E1 + H7N6E1 + H7N6E2 + H7N6E1L2 + H7N6E2L1 + H7N6E3 + H7N6F1E1L2 + H7N6E1L3 + H7N6E2L2 + H7N6E3L1 + H7N6F1E1L3 + H7N6F1E2L2 )
A4F0S	Sialylation per antenna within non-fucosylated tetra-antennary glycans	A4F0S = ( 0/4 * (0) + 1/4 * ( H7N6E1 ) + 2/4 * ( H7N6E2 ) + 3/4 * ( H7N6E1L2 + H7N6E2L1 + H7N6E3 ) + 4/4 * ( H7N6E1L3 + H7N6E2L2 + H7N6E3L1 ) ) / ( H4N6F1E1 + H7N6E1 + H7N6E2 + H7N6E1L2 + H7N6E2L1 + H7N6E3 + H7N6F1E1L2 + H7N6E1L3 + H7N6E2L2 + H7N6E3L1 + H7N6F1E1L3 + H7N6F1E2L2 )
A2GS	Sialylation per galactose within diantennary glycans	A2GS = ( ( 0/2 * ( H3N4 + H3N4F1 + H4N4 + H3N5 + H3N4F2 + H4N4F1 + H5N4 + H3N5F1 + H4N5 + H5N4F1 + H4N5F1 + H5N5 + H5N5F1 ) + 1/2 * ( H4N4L1 + H3N4F1E1 + H4N4E1 + H5N4L1 + H4N4F1E1 + H5N4E1 + H4N5E1 + H5N4F1L1 + H5N4F1E1 + H4N5F1E1 + H5N5E1 + H5N5F1E1 ) + 2/2 * ( H4N4E1L1 + H3N4F2L2 + H5N4E1L1 + H3N5F1E1L1 + H4N4F1E2 + H5N4E2 + H4N4F2L2 + H5N4F1L2 + H4N4F2E1L1 + H5N4F1E1L1 + H5N4F1E2 + H5N5E2 + H…
A2FGS	Sialylation per galactose within fucosylated diantennary glycans	A2FGS = ( ( 0/2 * ( H3N4F1 + H3N4F2 + H4N4F1 + H3N5F1 + H5N4F1 + H4N5F1 + H5N5F1 ) + 1/2 * ( H3N4F1E1 + H4N4F1E1 + H5N4F1L1 + H5N4F1E1 + H4N5F1E1 + H5N5F1E1 ) + 2/2 * ( H3N4F2L2 + H3N5F1E1L1 + H4N4F1E2 + H4N4F2L2 + H5N4F1L2 + H4N4F2E1L1 + H5N4F1E1L1 + H5N4F1E2 + H4N5F2L2 + H5N5F1E2 + H5N5F2L2 ) ) / ( H3N4F1 + H3N4F2 + H4N4F1 + H3N5F1 + H3N4F1E1 + H5N4F1 + H4N5F1 + H4N4F1E1 + H5N5F1 + H5N4F1L1 + H…
A2F0GS	Sialylation per galactose within non-fucosylated diantennary glycans	A2F0GS = ( ( 0/2 * ( H3N4 + H4N4 + H3N5 + H5N4 + H4N5 + H5N5 ) + 1/2 * ( H4N4L1 + H4N4E1 + H5N4L1 + H5N4E1 + H4N5E1 + H5N5E1 ) + 2/2 * ( H4N4E1L1 + H5N4E1L1 + H5N4E2 + H5N5E2 ) ) / ( H3N4 + H4N4 + H3N5 + H5N4 + H4N5 + H4N4L1 + H4N4E1 + H5N5 + H5N4L1 + H5N4E1 + H4N5E1 + H4N4E1L1 + H5N5E1 + H5N4E1L1 + H5N4E2 + H5N5E2 ) ) / ( ( 0/2 * ( H3N4 + H3N5 ) + 1/2 * ( H4N4 + H4N5 + H4N4L1 + H4N4E1 + H4N5E1 +…
A4FGS	Sialylation per galactose within fucosylated tetra-antennary glycans	A4FGS = ( ( 0/4 * (0) + 1/4 * ( H4N6F1E1 ) + 2/4 * (0) + 3/4 * ( H7N6F1E1L2 ) + 4/4 * ( H7N6F1E1L3 + H7N6F1E2L2 ) ) / ( H4N6F1E1 + H7N6E1 + H7N6E2 + H7N6E1L2 + H7N6E2L1 + H7N6E3 + H7N6F1E1L2 + H7N6E1L3 + H7N6E2L2 + H7N6E3L1 + H7N6F1E1L3 + H7N6F1E2L2 ) ) / ( ( 0/4 * (0) + 1/4 * ( H4N6F1E1 ) + 2/4 * (0) + 3/4 * (0) + 4/4 * ( H7N6F1E1L2 + H7N6F1E1L3 + H7N6F1E2L2 ) ) / ( H4N6F1E1 + H7N6E1 + H7N6E2 + …
A4F0GS	Sialylation per galactose within non-fucosylated tetra-antennary glycans	A4F0GS = ( ( 0/4 * (0) + 1/4 * ( H7N6E1 ) + 2/4 * ( H7N6E2 ) + 3/4 * ( H7N6E1L2 + H7N6E2L1 + H7N6E3 ) + 4/4 * ( H7N6E1L3 + H7N6E2L2 + H7N6E3L1 ) ) / ( H4N6F1E1 + H7N6E1 + H7N6E2 + H7N6E1L2 + H7N6E2L1 + H7N6E3 + H7N6F1E1L2 + H7N6E1L3 + H7N6E2L2 + H7N6E3L1 + H7N6F1E1L3 + H7N6F1E2L2 ) ) / ( ( 0/4 * (0) + 1/4 * (0) + 2/4 * (0) + 3/4 * (0) + 4/4 * ( H7N6E1 + H7N6E2 + H7N6E1L2 + H7N6E2L1 + H7N6E3 + H7N…
α2,3-linked sialylation (L)
A2L	α2,3-sialylation per antenna within diantennary glycans	A2L = ( 0/2 * ( H3N4 + H3N4F1 + H4N4 + H3N5 + H3N4F2 + H4N4F1 + H5N4 + H3N5F1 + H4N5 + H3N4F1E1 + H5N4F1 + H4N4E1 + H4N5F1 + H5N5 + H4N4F1E1 + H5N4E1 + H5N5F1 + H4N5E1 + H5N4F1E1 + H4N5F1E1 + H5N5E1 + H4N4F1E2 + H5N4E2 + H5N5F1E1 + H5N4F1E2 + H5N5E2 + H5N5F1E2 ) + 1/2 * ( H4N4L1 + H5N4L1 + H5N4F1L1 + H4N4E1L1 + H5N4E1L1 + H3N5F1E1L1 + H4N4F2E1L1 + H5N4F1E1L1 ) + 2/2 * ( H3N4F2L2 + H4N4F2L2 + H5N4…
A2FL	α2,3-sialylation per antenna within fucosylated diantennary glycans	A2FL = ( 0/2 * ( H3N4F1 + H3N4F2 + H4N4F1 + H3N5F1 + H3N4F1E1 + H5N4F1 + H4N5F1 + H4N4F1E1 + H5N5F1 + H5N4F1E1 + H4N5F1E1 + H4N4F1E2 + H5N5F1E1 + H5N4F1E2 + H5N5F1E2 ) + 1/2 * ( H5N4F1L1 + H3N5F1E1L1 + H4N4F2E1L1 + H5N4F1E1L1 ) + 2/2 * ( H3N4F2L2 + H4N4F2L2 + H5N4F1L2 + H4N5F2L2 + H5N5F2L2 ) ) / ( H3N4F1 + H3N4F2 + H4N4F1 + H3N5F1 + H3N4F1E1 + H5N4F1 + H4N5F1 + H4N4F1E1 + H5N5F1 + H5N4F1L1 + H5N4…
A2F0L	α2,3-sialylation per antenna within non-fucosylated diantennary glycans	A2F0L = ( 0/2 * ( H3N4 + H4N4 + H3N5 + H5N4 + H4N5 + H4N4E1 + H5N5 + H5N4E1 + H4N5E1 + H5N5E1 + H5N4E2 + H5N5E2 ) + 1/2 * ( H4N4L1 + H5N4L1 + H4N4E1L1 + H5N4E1L1 ) + 2/2 * (0) ) / ( H3N4 + H4N4 + H3N5 + H5N4 + H4N5 + H4N4L1 + H4N4E1 + H5N5 + H5N4L1 + H5N4E1 + H4N5E1 + H4N4E1L1 + H5N5E1 + H5N4E1L1 + H5N4E2 + H5N5E2 )
A3L	α2,3-sialylation per antenna within triantennary glycans	A3L = ( 0/3 * ( H6N5E1 + H6N5F1E1 + H6N5E2 + H6N5F1E2 + H6N5E3 + H6N5F1E3 ) + 1/3 * ( H6N5E1L1 + H6N5F1E1L1 + H6N5E2L1 + H6N5F1E2L1 + H6N5F2E2L1 ) + 2/3 * ( H6N5F1L2 + H6N5E1L2 + H6N5F1E1L2 ) + 3/3 * ( H6N5F1L3 ) ) / ( H6N5E1 + H6N5F1E1 + H6N5E1L1 + H6N5E2 + H6N5F1L2 + H6N5F1E1L1 + H6N5F1E2 + H6N5E1L2 + H6N5E2L1 + H6N5E3 + H6N5F1L3 + H6N5F1E1L2 + H6N5F1E2L1 + H6N5F1E3 + H6N5F2E2L1 )
A3FL	α2,3-sialylation per antenna within fucosylated triantennary glycans	A3FL = ( 0/3 * ( H6N5F1E1 + H6N5F1E2 + H6N5F1E3 ) + 1/3 * ( H6N5F1E1L1 + H6N5F1E2L1 + H6N5F2E2L1 ) + 2/3 * ( H6N5F1L2 + H6N5F1E1L2 ) + 3/3 * ( H6N5F1L3 ) ) / ( H6N5F1E1 + H6N5F1L2 + H6N5F1E1L1 + H6N5F1E2 + H6N5F1L3 + H6N5F1E1L2 + H6N5F1E2L1 + H6N5F1E3 + H6N5F2E2L1 )
A3F0L	α2,3-sialylation per antenna within non-fucosylated triantennary glycans	A3F0L = ( 0/3 * ( H6N5E1 + H6N5E2 + H6N5E3 ) + 1/3 * ( H6N5E1L1 + H6N5E2L1 ) + 2/3 * ( H6N5E1L2 ) + 3/3 * (0) ) / ( H6N5E1 + H6N5E1L1 + H6N5E2 + H6N5E1L2 + H6N5E2L1 + H6N5E3 )
A4L	α2,3-sialylation per antenna within tetra-antennary glycans	A4L = ( 0/4 * ( H4N6F1E1 + H7N6E1 + H7N6E2 + H7N6E3 ) + 1/4 * ( H7N6E2L1 + H7N6E3L1 ) + 2/4 * ( H7N6E1L2 + H7N6F1E1L2 + H7N6E2L2 + H7N6F1E2L2 ) + 3/4 * ( H7N6E1L3 + H7N6F1E1L3 ) + 4/4 * (0) ) / ( H4N6F1E1 + H7N6E1 + H7N6E2 + H7N6E1L2 + H7N6E2L1 + H7N6E3 + H7N6F1E1L2 + H7N6E1L3 + H7N6E2L2 + H7N6E3L1 + H7N6F1E1L3 + H7N6F1E2L2 )
A4FL	α2,3-sialylation per antenna within fucosylated tetra-antennary glycans	A4FL = ( 0/4 * ( H4N6F1E1 ) + 1/4 * (0) + 2/4 * ( H7N6F1E1L2 + H7N6F1E2L2 ) + 3/4 * ( H7N6F1E1L3 ) + 4/4 * (0) ) / ( H4N6F1E1 + H7N6E1 + H7N6E2 + H7N6E1L2 + H7N6E2L1 + H7N6E3 + H7N6F1E1L2 + H7N6E1L3 + H7N6E2L2 + H7N6E3L1 + H7N6F1E1L3 + H7N6F1E2L2 )
A4F0L	α2,3-sialylation per antenna within non-fucosylated tetra-antennary glycans	A4F0L = ( 0/4 * ( H7N6E1 + H7N6E2 + H7N6E3 ) + 1/4 * ( H7N6E2L1 + H7N6E3L1 ) + 2/4 * ( H7N6E1L2 + H7N6E2L2 ) + 3/4 * ( H7N6E1L3 ) + 4/4 * (0) ) / ( H4N6F1E1 + H7N6E1 + H7N6E2 + H7N6E1L2 + H7N6E2L1 + H7N6E3 + H7N6F1E1L2 + H7N6E1L3 + H7N6E2L2 + H7N6E3L1 + H7N6F1E1L3 + H7N6F1E2L2 )
A2GL	α2,3-sialylation per galactose within diantennary glycans	A2GL = ( ( 0/2 * ( H3N4 + H3N4F1 + H4N4 + H3N5 + H3N4F2 + H4N4F1 + H5N4 + H3N5F1 + H4N5 + H3N4F1E1 + H5N4F1 + H4N4E1 + H4N5F1 + H5N5 + H4N4F1E1 + H5N4E1 + H5N5F1 + H4N5E1 + H5N4F1E1 + H4N5F1E1 + H5N5E1 + H4N4F1E2 + H5N4E2 + H5N5F1E1 + H5N4F1E2 + H5N5E2 + H5N5F1E2 ) + 1/2 * ( H4N4L1 + H5N4L1 + H5N4F1L1 + H4N4E1L1 + H5N4E1L1 + H3N5F1E1L1 + H4N4F2E1L1 + H5N4F1E1L1 ) + 2/2 * ( H3N4F2L2 + H4N4F2L2 + H…
A2FGL	α2,3-sialylation per galactose within fucosylated diantennary glycans	A2FGL = ( ( 0/2 * ( H3N4F1 + H3N4F2 + H4N4F1 + H3N5F1 + H3N4F1E1 + H5N4F1 + H4N5F1 + H4N4F1E1 + H5N5F1 + H5N4F1E1 + H4N5F1E1 + H4N4F1E2 + H5N5F1E1 + H5N4F1E2 + H5N5F1E2 ) + 1/2 * ( H5N4F1L1 + H3N5F1E1L1 + H4N4F2E1L1 + H5N4F1E1L1 ) + 2/2 * ( H3N4F2L2 + H4N4F2L2 + H5N4F1L2 + H4N5F2L2 + H5N5F2L2 ) ) / ( H3N4F1 + H3N4F2 + H4N4F1 + H3N5F1 + H3N4F1E1 + H5N4F1 + H4N5F1 + H4N4F1E1 + H5N5F1 + H5N4F1L1 + H…
A2F0GL	α2,3-sialylation per galactose within non-fucosylated diantennary glycans	A2F0GL = ( ( 0/2 * ( H3N4 + H4N4 + H3N5 + H5N4 + H4N5 + H4N4E1 + H5N5 + H5N4E1 + H4N5E1 + H5N5E1 + H5N4E2 + H5N5E2 ) + 1/2 * ( H4N4L1 + H5N4L1 + H4N4E1L1 + H5N4E1L1 ) + 2/2 * (0) ) / ( H3N4 + H4N4 + H3N5 + H5N4 + H4N5 + H4N4L1 + H4N4E1 + H5N5 + H5N4L1 + H5N4E1 + H4N5E1 + H4N4E1L1 + H5N5E1 + H5N4E1L1 + H5N4E2 + H5N5E2 ) ) / ( ( 0/2 * ( H3N4 + H3N5 ) + 1/2 * ( H4N4 + H4N5 + H4N4L1 + H4N4E1 + H4N5E1…
A4FGL	α2,3-sialylation per galactose within fucosylated tetra-antennary glycans	A4FGL = ( ( 0/4 * ( H4N6F1E1 ) + 1/4 * (0) + 2/4 * ( H7N6F1E1L2 + H7N6F1E2L2 ) + 3/4 * ( H7N6F1E1L3 ) + 4/4 * (0) ) / ( H4N6F1E1 + H7N6E1 + H7N6E2 + H7N6E1L2 + H7N6E2L1 + H7N6E3 + H7N6F1E1L2 + H7N6E1L3 + H7N6E2L2 + H7N6E3L1 + H7N6F1E1L3 + H7N6F1E2L2 ) ) / ( ( 0/4 * (0) + 1/4 * ( H4N6F1E1 ) + 2/4 * (0) + 3/4 * (0) + 4/4 * ( H7N6F1E1L2 + H7N6F1E1L3 + H7N6F1E2L2 ) ) / ( H4N6F1E1 + H7N6E1 + H7N6E2 + …
A4F0GL	α2,3-sialylation per galactose within non-fucosylated tetra-antennary glycans	A4F0GL = ( ( 0/4 * ( H7N6E1 + H7N6E2 + H7N6E3 ) + 1/4 * ( H7N6E2L1 + H7N6E3L1 ) + 2/4 * ( H7N6E1L2 + H7N6E2L2 ) + 3/4 * ( H7N6E1L3 ) + 4/4 * (0) ) / ( H4N6F1E1 + H7N6E1 + H7N6E2 + H7N6E1L2 + H7N6E2L1 + H7N6E3 + H7N6F1E1L2 + H7N6E1L3 + H7N6E2L2 + H7N6E3L1 + H7N6F1E1L3 + H7N6F1E2L2 ) ) / ( ( 0/4 * (0) + 1/4 * (0) + 2/4 * (0) + 3/4 * (0) + 4/4 * ( H7N6E1 + H7N6E2 + H7N6E1L2 + H7N6E2L1 + H7N6E3 + H7N…
α2,6-linked sialylation (E)
A2E	α2,6-sialylation per antenna within diantennary glycans	A2E = ( 0/2 * ( H3N4 + H3N4F1 + H4N4 + H3N5 + H3N4F2 + H4N4F1 + H5N4 + H3N5F1 + H4N5 + H4N4L1 + H5N4F1 + H4N5F1 + H5N5 + H5N4L1 + H5N5F1 + H5N4F1L1 + H3N4F2L2 + H4N4F2L2 + H5N4F1L2 + H4N5F2L2 + H5N5F2L2 ) + 1/2 * ( H3N4F1E1 + H4N4E1 + H4N4F1E1 + H5N4E1 + H4N5E1 + H4N4E1L1 + H5N4F1E1 + H4N5F1E1 + H5N5E1 + H5N4E1L1 + H3N5F1E1L1 + H5N5F1E1 + H4N4F2E1L1 + H5N4F1E1L1 ) + 2/2 * ( H4N4F1E2 + H5N4E2 + H5…
A2FE	α2,6-sialylation per antenna within fucosylated diantennary glycans	A2FE = ( 0/2 * ( H3N4F1 + H3N4F2 + H4N4F1 + H3N5F1 + H5N4F1 + H4N5F1 + H5N5F1 + H5N4F1L1 + H3N4F2L2 + H4N4F2L2 + H5N4F1L2 + H4N5F2L2 + H5N5F2L2 ) + 1/2 * ( H3N4F1E1 + H4N4F1E1 + H5N4F1E1 + H4N5F1E1 + H3N5F1E1L1 + H5N5F1E1 + H4N4F2E1L1 + H5N4F1E1L1 ) + 2/2 * ( H4N4F1E2 + H5N4F1E2 + H5N5F1E2 ) ) / ( H3N4F1 + H3N4F2 + H4N4F1 + H3N5F1 + H3N4F1E1 + H5N4F1 + H4N5F1 + H4N4F1E1 + H5N5F1 + H5N4F1L1 + H5N4…
A2F0E	α2,6-sialylation per antenna within non-fucosylated diantennary glycans	A2F0E = ( 0/2 * ( H3N4 + H4N4 + H3N5 + H5N4 + H4N5 + H4N4L1 + H5N5 + H5N4L1 ) + 1/2 * ( H4N4E1 + H5N4E1 + H4N5E1 + H4N4E1L1 + H5N5E1 + H5N4E1L1 ) + 2/2 * ( H5N4E2 + H5N5E2 ) ) / ( H3N4 + H4N4 + H3N5 + H5N4 + H4N5 + H4N4L1 + H4N4E1 + H5N5 + H5N4L1 + H5N4E1 + H4N5E1 + H4N4E1L1 + H5N5E1 + H5N4E1L1 + H5N4E2 + H5N5E2 )
A3E	α2,6-sialylation per antenna within triantennary glycans	A3E = ( 0/3 * ( H6N5F1L2 + H6N5F1L3 ) + 1/3 * ( H6N5E1 + H6N5F1E1 + H6N5E1L1 + H6N5F1E1L1 + H6N5E1L2 + H6N5F1E1L2 ) + 2/3 * ( H6N5E2 + H6N5F1E2 + H6N5E2L1 + H6N5F1E2L1 + H6N5F2E2L1 ) + 3/3 * ( H6N5E3 + H6N5F1E3 ) ) / ( H6N5E1 + H6N5F1E1 + H6N5E1L1 + H6N5E2 + H6N5F1L2 + H6N5F1E1L1 + H6N5F1E2 + H6N5E1L2 + H6N5E2L1 + H6N5E3 + H6N5F1L3 + H6N5F1E1L2 + H6N5F1E2L1 + H6N5F1E3 + H6N5F2E2L1 )
A3FE	α2,6-sialylation per antenna within fucosylated triantennary glycans	A3FE = ( 0/3 * ( H6N5F1L2 + H6N5F1L3 ) + 1/3 * ( H6N5F1E1 + H6N5F1E1L1 + H6N5F1E1L2 ) + 2/3 * ( H6N5F1E2 + H6N5F1E2L1 + H6N5F2E2L1 ) + 3/3 * ( H6N5F1E3 ) ) / ( H6N5F1E1 + H6N5F1L2 + H6N5F1E1L1 + H6N5F1E2 + H6N5F1L3 + H6N5F1E1L2 + H6N5F1E2L1 + H6N5F1E3 + H6N5F2E2L1 )
A3F0E	α2,6-sialylation per antenna within non-fucosylated triantennary glycans	A3F0E = ( 0/3 * (0) + 1/3 * ( H6N5E1 + H6N5E1L1 + H6N5E1L2 ) + 2/3 * ( H6N5E2 + H6N5E2L1 ) + 3/3 * ( H6N5E3 ) ) / ( H6N5E1 + H6N5E1L1 + H6N5E2 + H6N5E1L2 + H6N5E2L1 + H6N5E3 )
A4E	α2,6-sialylation per antenna within tetra-antennary glycans	A4E = ( 0/4 * (0) + 1/4 * ( H4N6F1E1 + H7N6E1 + H7N6E1L2 + H7N6F1E1L2 + H7N6E1L3 + H7N6F1E1L3 ) + 2/4 * ( H7N6E2 + H7N6E2L1 + H7N6E2L2 + H7N6F1E2L2 ) + 3/4 * ( H7N6E3 + H7N6E3L1 ) + 4/4 * (0) ) / ( H4N6F1E1 + H7N6E1 + H7N6E2 + H7N6E1L2 + H7N6E2L1 + H7N6E3 + H7N6F1E1L2 + H7N6E1L3 + H7N6E2L2 + H7N6E3L1 + H7N6F1E1L3 + H7N6F1E2L2 )
A4FE	α2,6-sialylation per antenna within fucosylated tetra-antennary glycans	A4FE = ( 0/4 * (0) + 1/4 * ( H4N6F1E1 + H7N6F1E1L2 + H7N6F1E1L3 ) + 2/4 * ( H7N6F1E2L2 ) + 3/4 * (0) + 4/4 * (0) ) / ( H4N6F1E1 + H7N6E1 + H7N6E2 + H7N6E1L2 + H7N6E2L1 + H7N6E3 + H7N6F1E1L2 + H7N6E1L3 + H7N6E2L2 + H7N6E3L1 + H7N6F1E1L3 + H7N6F1E2L2 )
A4F0E	α2,6-sialylation per antenna within non-fucosylated tetra-antennary glycans	A4F0E = ( 0/4 * (0) + 1/4 * ( H7N6E1 + H7N6E1L2 + H7N6E1L3 ) + 2/4 * ( H7N6E2 + H7N6E2L1 + H7N6E2L2 ) + 3/4 * ( H7N6E3 + H7N6E3L1 ) + 4/4 * (0) ) / ( H4N6F1E1 + H7N6E1 + H7N6E2 + H7N6E1L2 + H7N6E2L1 + H7N6E3 + H7N6F1E1L2 + H7N6E1L3 + H7N6E2L2 + H7N6E3L1 + H7N6F1E1L3 + H7N6F1E2L2 )
A2GE	α2,6-sialylation per galactose within diantennary glycans	A2GE = ( ( 0/2 * ( H3N4 + H3N4F1 + H4N4 + H3N5 + H3N4F2 + H4N4F1 + H5N4 + H3N5F1 + H4N5 + H4N4L1 + H5N4F1 + H4N5F1 + H5N5 + H5N4L1 + H5N5F1 + H5N4F1L1 + H3N4F2L2 + H4N4F2L2 + H5N4F1L2 + H4N5F2L2 + H5N5F2L2 ) + 1/2 * ( H3N4F1E1 + H4N4E1 + H4N4F1E1 + H5N4E1 + H4N5E1 + H4N4E1L1 + H5N4F1E1 + H4N5F1E1 + H5N5E1 + H5N4E1L1 + H3N5F1E1L1 + H5N5F1E1 + H4N4F2E1L1 + H5N4F1E1L1 ) + 2/2 * ( H4N4F1E2 + H5N4E2 +…
A2FGE	α2,6-sialylation per galactose within fucosylated diantennary glycans	A2FGE = ( ( 0/2 * ( H3N4F1 + H3N4F2 + H4N4F1 + H3N5F1 + H5N4F1 + H4N5F1 + H5N5F1 + H5N4F1L1 + H3N4F2L2 + H4N4F2L2 + H5N4F1L2 + H4N5F2L2 + H5N5F2L2 ) + 1/2 * ( H3N4F1E1 + H4N4F1E1 + H5N4F1E1 + H4N5F1E1 + H3N5F1E1L1 + H5N5F1E1 + H4N4F2E1L1 + H5N4F1E1L1 ) + 2/2 * ( H4N4F1E2 + H5N4F1E2 + H5N5F1E2 ) ) / ( H3N4F1 + H3N4F2 + H4N4F1 + H3N5F1 + H3N4F1E1 + H5N4F1 + H4N5F1 + H4N4F1E1 + H5N5F1 + H5N4F1L1 + H…
A2F0GE	α2,6-sialylation per galactose within non-fucosylated diantennary glycans	A2F0GE = ( ( 0/2 * ( H3N4 + H4N4 + H3N5 + H5N4 + H4N5 + H4N4L1 + H5N5 + H5N4L1 ) + 1/2 * ( H4N4E1 + H5N4E1 + H4N5E1 + H4N4E1L1 + H5N5E1 + H5N4E1L1 ) + 2/2 * ( H5N4E2 + H5N5E2 ) ) / ( H3N4 + H4N4 + H3N5 + H5N4 + H4N5 + H4N4L1 + H4N4E1 + H5N5 + H5N4L1 + H5N4E1 + H4N5E1 + H4N4E1L1 + H5N5E1 + H5N4E1L1 + H5N4E2 + H5N5E2 ) ) / ( ( 0/2 * ( H3N4 + H3N5 ) + 1/2 * ( H4N4 + H4N5 + H4N4L1 + H4N4E1 + H4N5E1 +…
A4FGE	α2,6-sialylation per galactose within fucosylated tetra-antennary glycans	A4FGE = ( ( 0/4 * (0) + 1/4 * ( H4N6F1E1 + H7N6F1E1L2 + H7N6F1E1L3 ) + 2/4 * ( H7N6F1E2L2 ) + 3/4 * (0) + 4/4 * (0) ) / ( H4N6F1E1 + H7N6E1 + H7N6E2 + H7N6E1L2 + H7N6E2L1 + H7N6E3 + H7N6F1E1L2 + H7N6E1L3 + H7N6E2L2 + H7N6E3L1 + H7N6F1E1L3 + H7N6F1E2L2 ) ) / ( ( 0/4 * (0) + 1/4 * ( H4N6F1E1 ) + 2/4 * (0) + 3/4 * (0) + 4/4 * ( H7N6F1E1L2 + H7N6F1E1L3 + H7N6F1E2L2 ) ) / ( H4N6F1E1 + H7N6E1 + H7N6E2 …
A4F0GE	α2,6-sialylation per galactose within non-fucosylated tetra-antennary glycans	A4F0GE = ( ( 0/4 * (0) + 1/4 * ( H7N6E1 + H7N6E1L2 + H7N6E1L3 ) + 2/4 * ( H7N6E2 + H7N6E2L1 + H7N6E2L2 ) + 3/4 * ( H7N6E3 + H7N6E3L1 ) + 4/4 * (0) ) / ( H4N6F1E1 + H7N6E1 + H7N6E2 + H7N6E1L2 + H7N6E2L1 + H7N6E3 + H7N6F1E1L2 + H7N6E1L3 + H7N6E2L2 + H7N6E3L1 + H7N6F1E1L3 + H7N6F1E2L2 ) ) / ( ( 0/4 * (0) + 1/4 * (0) + 2/4 * (0) + 3/4 * (0) + 4/4 * ( H7N6E1 + H7N6E2 + H7N6E1L2 + H7N6E2L1 + H7N6E3 + H…
Within the depictions, divisions have been indicated by braces, exclusions by a cross, whereas numerical values indicate compositional limitations (i.e. 5-9 as the possible number of mannoses). M = mannose; Hy = hybrid species; T = within total spectrum; C = within complex species; F = deoxyhexose (fucose); G = galactose; S = N-acetylneuraminic acid (sialic acid); E = α2,6-linked sialic acid; L =…

## Sheet: Table S3
Table S3. Data quality control.
Directly detected glycan	Average (Relative abundance)	SD	RSD (CV)			Derived glycan	Average (Relative abundance)	SD	RSD (CV)
H3N3	0.0396078	0.0173985	0.439268			TM	0.0231711	0.00257282	0.111036
H5N2	0.451709	0.0567762	0.125692			THy	0.0126517	0.00071093	0.0561924
H3N3F1	0.0790204	0.0175726	0.22238			MHy	1.83536	0.193246	0.105291
H4N3	0.110482	0.0374481	0.33895			MM	6.92791	0.0539288	0.00778428
H3N4	0.250043	0.0534466	0.21375			CA1	0.00966517	0.000819922	0.0848326
H6N2	0.72889	0.0846736	0.116168			CA2	0.841862	0.0100306	0.0119148
H4N3F1	0.0856992	0.0196549	0.229348			CA3	0.118314	0.00686753	0.0580452
H3N3E1	0.153001	0.0228809	0.149547			CA4	0.0222353	0.00258953	0.11646
H5N3	0.135302	0.0343979	0.254231			CF	0.402432	0.00898403	0.0223243
H3N4F1	2.64116	0.272799	0.103288			CFa	0.0107478	0.000500058	0.0465266
H4N4	0.348785	0.0354908	0.101755			CB	0.113853	0.00342483	0.030081
H3N5	0.183147	0.0379971	0.207467			CG	0.957488	0.00460929	0.00481394
H7N2	0.210587	0.0337881	0.160447			CS	0.836809	0.0123137	0.0147151
H3N3F1E1	0.076019	0.0134504	0.176935			A2F	0.395732	0.00990487	0.0250292
H5N3F1	0.0574995	0.0134162	0.233327			A3F	0.448322	0.0203206	0.0453259
H4N3E1	0.39201	0.0218381	0.0557079			A4F	0.556222	0.0285471	0.0513233
H6N3	0.0913585	0.0131559	0.144003			A2Fa	0.00985449	0.000638445	0.0647872
H3N4F2	0.0595343	0.0107873	0.181194			A3Fa	0.0103468	0.00141354	0.136616
H4N4F1	5.08076	0.374813	0.073771			A2S0F	0.896164	0.00748284	0.00834986
H5N4	0.393767	0.0547411	0.139019			A2L0F	0.384038	0.0110994	0.0289018
H3N5F1	0.923987	0.0770003	0.0833349			A3L0F	0.224216	0.00553096	0.0246681
H3N3F2L1	0.119062	0.01941	0.163024			A4L0F	0.807603	0.024087	0.0298254
H4N5	0.244792	0.0394018	0.160961			A2E0F	0.891993	0.00658423	0.00738148
H4N3F1L1	0.0871208	0.0134501	0.154385			A2SF	0.276536	0.00398631	0.0144151
H5N3L1	0.0472879	0.00904741	0.191326			A2LF	0.494605	0.0105978	0.0214267
H8N2	0.383978	0.0386218	0.100583			A3LF	0.546949	0.0288052	0.0526652
H4N3F1E1	0.100729	0.00720703	0.0715486			A4LF	0.373672	0.0236451	0.0632777
H4N4L1	0.0325854	0.00650906	0.199754			A2EF	0.256493	0.00387219	0.0150967
H5N3E1	0.277026	0.0190195	0.0686561			A3EF	0.436141	0.0222861	0.0510983
H3N4F1E1	0.167696	0.0360229	0.21481			A2B	0.13533	0.00487323	0.03601
H5N4F1	2.99697	0.21008	0.0700974			A2F0B	0.0466621	0.00598683	0.128302
H4N4E1	0.428495	0.0153269	0.0357691			A2FB	0.271146	0.00577779	0.0213088
H4N5F1	1.59615	0.083861	0.0525397			A2S0B	0.240338	0.00632396	0.0263128
H5N5	0.179447	0.0193378	0.107763			A2SB	0.110467	0.00450247	0.0407585
H5N3F1L1	0.352451	0.0441165	0.125171			A2F0S0B	0.379274	0.0239269	0.0630861
H6N3L1	0.0789113	0.00816414	0.10346			A2F0SB	0.0353483	0.00462745	0.13091
H9N2	0.543036	0.0606349	0.111659			A2FS0B	0.224363	0.00496856	0.0221452
H5N4L1	0.265904	0.0116323	0.0437463			A2FSB	0.30704	0.00574594	0.018714
H6N3E1	0.22475	0.00968355	0.043086			A2G	0.895716	0.00904069	0.0100933
H4N4F1E1	0.711018	0.0232747	0.0327343			A4G	0.74347	0.0388917	0.0523111
H5N4E1	4.72791	0.159005	0.0336312			A2F0G	0.977903	0.00314408	0.00321513
H5N5F1	0.599817	0.0307228	0.0512203			A4F0G	0.442683	0.0286037	0.0646143
H4N5E1	0.310326	0.0600894	0.193633			A2FG	0.770613	0.0143172	0.018579
H5N4F1L1	0.565074	0.0195554	0.0346067			A2S0G	0.503618	0.0120708	0.0239682
H4N4E1L1	0.0881334	0.00923248	0.104756			A2SG	0.98918	0.00127171	0.00128562
H5N4F1E1	3.39862	0.100345	0.0295251			A2F0S0G	0.545446	0.0265539	0.0486829
H4N5F1E1	0.368828	0.0176637	0.0478914			A2FS0G	0.498886	0.0107279	0.0215037
H3N4F2L2	0.0870058	0.0485763	0.558312			A2F0SG	0.992762	0.000835185	0.000841274
H5N5E1	1.07017	0.134134	0.125339			A2FSG	0.979868	0.00363878	0.00371354
H5N4E1L1	3.9519	0.197734	0.0500351			A2S	0.720585	0.0163495	0.0226891
H3N5F1E1L1	0.303958	0.0398035	0.130951			A3S	0.907183	0.00501655	0.00552982
H4N4F1E2	0.733169	0.0889224	0.121285			A4S	0.64692	0.0363952	0.0562593
H5N4E2	36.1055	1.50193	0.0415983			A2F0S	0.896869	0.00857875	0.00956523
H5N5F1E1	2.05385	0.0695398	0.0338582			A3F0S	0.896886	0.00555194	0.00619024
H4N4F2L2	0.142569	0.0255708	0.179358			A4F0S	0.360942	0.0273839	0.0758679
H6N5E1	0.484572	0.0323295	0.0667178			A2FS	0.452072	0.0198639	0.0439397
H5N4F1L2	0.993683	0.0436309	0.0439083			A3FS	0.920236	0.00520361	0.00565465
H4N6F1E1	0.714083	0.0605102	0.0847384			A4FS	0.286663	0.0129516	0.0451806
H4N4F2E1L1	0.437445	0.025404	0.0580735			A2L	0.0610673	0.001743	0.0285422
H5N4F1E1L1	1.64182	0.0722283	0.0439929			A3L	0.270578	0.00494155	0.0182629
H4N7E1	0.545464	0.0343445	0.0629637			A4L	0.29336	0.0291519	0.0993726
H5N4F1E2	3.64134	0.179462	0.0492846			A2F0L	0.0443685	0.0019447	0.0438306
H6N5F1E1	0.230379	0.0148159	0.064311			A3F0L	0.217139	0.00507497	0.023372
H5N5E2	0.290084	0.0168094	0.0579467			A4F0L	0.169355	0.0155824	0.0920107
H4N5F2L2	0.0186947	0.007895	0.422312			A2FL	0.0866082	0.00364148	0.0420454
H6N5E1L1	0.515358	0.0271967	0.0527724			A3FL	0.33671	0.00373699	0.0110985
H5N5F1E2	2.74998	0.107266	0.0390061			A4FL	0.124563	0.0147497	0.118411
H6N5E2	0.453899	0.0263019	0.0579465			A2E	0.659727	0.0158969	0.0240962
H5N5F2L2	0.05078	0.00654692	0.128927			A3E	0.636472	0.00282484	0.00443828
H7N6E1	0.0694026	0.00901802	0.129938			A4E	0.353341	0.00754298	0.0213476
H6N5F1L2	0.121107	0.0105263	0.0869177			A2F0E	0.852551	0.00846034	0.00992356
H8N7	0.0349784	0.00692981	0.198117			A3F0E	0.679719	0.00359763	0.00529283
H6N5F1E1L1	0.298133	0.0190255	0.0638155			A4F0E	0.191599	0.0122664	0.0640211
H6N5F1E2	0.33688	0.0167788	0.0498064			A2FE	0.365666	0.0174234	0.0476483
H6N5E1L2	0.495878	0.040987	0.0826554			A3FE	0.583894	0.00515045	0.00882086
H6N5E2L1	2.58653	0.175156	0.0677184			A4FE	0.161748	0.00563424	0.0348335
H6N5E3	1.74017	0.081434	0.0467967			A2GS	0.804224	0.0109877	0.0136625
H6N5F1L3	0.132816	0.013976	0.105228			A2F0GS	0.917121	0.00614638	0.00670182
H7N6E2	0.0599383	0.00865351	0.144373			A4F0GS	0.815026	0.012272	0.0150572
H6N5F1E1L2	0.445317	0.0468877	0.105291			A2FGS	0.585897	0.016307	0.0278325
H6N5F1E2L1	3.2222	0.303259	0.0941156			A4FGS	0.949116	0.00397595	0.00418911
H9N8	0.096374	0.0226838	0.235373			A2GL	0.0681797	0.00178186	0.0261348
H6N5F1E3	0.208859	0.0195174	0.0934478			A2F0GL	0.045367	0.00195938	0.0431894
H6N5F2E2L1	0.117479	0.0155363	0.132247			A4F0GL	0.382158	0.013509	0.0353494
H7N6E1L2	0.173999	0.0313609	0.180236			A2FGL	0.112246	0.00344203	0.0306651
H7N6E2L1	0.15348	0.0291278	0.189783			A4FGL	0.41184	0.0312101	0.0757822
H7N6E3	0.0391268	0.00813224	0.207843			A2GE	0.736255	0.0113172	0.0153712
H8N7E2	0.0160498	0.00566841	0.353177			A2F0GE	0.871794	0.00634105	0.00727357
H7N6F1E1L2	0.133209	0.0286096	0.214772			A4F0GE	0.432719	0.00357757	0.00826766
H9N8E1	0.034675	0.0084695	0.244254			A2FGE	0.473934	0.0154008	0.0324956
H7N6E1L3	0.146979	0.0362007	0.246298			A4FGE	0.537104	0.033912	0.0631385
H7N6E2L2	0.208954	0.0413376	0.197831
H7N6E3L1	0.0964645	0.0177504	0.184009
H7N6F1E1L3	0.140153	0.0329723	0.23526
H7N6F1E2L2	0.196518	0.0432971	0.220321
H9N8E3	0.0110446	0.00592201	0.53619
The data quality was checked by the measurement of a standard sample assessed by calculating the mean, SD (standard deviation) and CV (coefficient of variance) for all glycans.

## Sheet: Table S4
Table S4. MS raw data files of directly detected and derived glycan traits for all cohorts measured in the study. PTC, papillary thyroid carcinoma; PS, postoperative surveillance; PR, postoperative recurrence; HC, healthy controls.
Sample Name	Group	Gender	Age	H3N3	H5N2	H3N3F1	H4N3	H3N4	H6N2	H4N3F1	H3N3E1	H5N3	H3N4F1	H4N4	H3N5	H7N2	H3N3F1E1	H5N3F1	H4N3E1	H6N3	H3N4F2	H4N4F1	H5N4	H3N5F1	H3N3F2L1	H4N5	H4N3F1L1	H5N3L1	H8N2	H4N3F1E1	H4N4L1	H5N3E1	H3N4F1E1	H5N4F1	H4N4E1	H4N5F1	H5N5	H5N3F1L1	H6N3L1	H9N2	H5N4L1	H6N3E1	H4N4F1E1	H5N4E1	H5N5F1	H4N5E1	H5N4F1L1	H4N4E1L1	H5N4F1E1
PTC01	Cancer	Male	36	0.02021	0.486997	0.0701445	0.0777555	0.235701	0.782508	0.0832329	0.191939	0.111333	2.50217	0.375037	0.19452	0.236822	0.0767204	0.0624932	0.41749	0.0933784	0.0753054	4.94454	0.402824	0.824345	0.125352	0.256253	0.072137	0.0462812	0.43256	0.107949	0.0378723	0.2539	0.153262	3.00114	0.463073	1.47886	0.169588	0.293441	0.0724514	0.604878	0.279898	0.215653	0.672926	4.80845	0.590743	0.341837	0.541749	0.10022	3.30057
PTC02	Cancer	Male	46	0.0340069	0.862868	0.0910522	0.112635	0.342781	1.09635	0.11444	0.179749	0.179862	2.931	0.678789	0.14368	0.40308	0.068363	0.0825938	0.423687	0.150333	0.0859915	5.55975	0.728972	0.577476	0.0895133	0.185522	0.101692	0.0580811	0.626117	0.163837	0.0468347	0.304418	0.189556	4.35253	0.484636	1.2669	0.16353	0.390767	0.0954365	0.823252	0.31134	0.250639	0.538572	5.62718	0.595737	0.180378	0.736025	0.0882205	4.60046
PTC03	Cancer	Male	40	0.0171615	0.59984	0.106788	0.0952336	0.427469	0.682178	0.106835	0.147424	0.0880603	5.51389	0.727027	0.132162	0.22645	0.0642834	0.049219	0.442681	0.109911	0.105174	7.62746	0.5402	1.19457	0.0974922	0.19047	0.108034	0.0562804	0.369324	0.127075	0.0450586	0.240323	0.159429	4.10172	0.527942	1.27833	0.157613	0.355714	0.0941747	0.64288	0.380026	0.209088	0.766559	5.72519	0.43977	0.116746	0.69796	0.0994773	3.82886
PTC04	Cancer	Male	32	0.0320369	0.737331	0.0999286	0.0928015	0.30349	1.15525	0.110304	0.190664	0.180603	4.35394	0.347829	0.165367	0.408168	0.0881908	0.0962642	0.415172	0.129052	0.0814008	5.86858	0.3592	0.889876	0.070874	0.164939	0.109113	0.0767678	0.634943	0.128558	0.0404117	0.337556	0.169625	2.86208	0.410813	1.25133	0.144159	0.367245	0.0966552	0.802513	0.290779	0.251901	0.654155	5.28934	0.502712	0.234004	0.550465	0.0980434	3.5232
PTC05	Cancer	Male	39	0.0290468	0.82553	0.128333	0.108768	0.432822	1.18235	0.14072	0.148787	0.202904	6.07425	0.571568	0.19605	0.348671	0.0897149	0.0821969	0.401184	0.156561	0.136309	9.6301	0.489193	1.46117	0.107592	0.240389	0.139493	0.0756518	0.554385	0.15333	0.0346104	0.253562	0.181837	4.37907	0.475901	1.87249	0.187858	0.341398	0.0754762	0.628287	0.300773	0.213365	1.19499	4.43225	0.663245	0.240934	0.570008	0.10747	4.2492
PTC06	Cancer	Male	52	0.0140112	0.665855	0.0858079	0.0717233	0.293476	0.952085	0.116451	0.158727	0.143884	3.35438	0.469016	0.152626	0.415798	0.0827826	0.0714717	0.374113	0.144628	0.09736	6.88143	0.477509	1.13361	0.10886	0.230809	0.134843	0.0663163	0.543957	0.14133	0.0355085	0.319654	0.208874	4.50022	0.348441	2.08452	0.193801	0.366415	0.0904569	0.792871	0.254195	0.2456	0.668941	4.35389	0.902711	0.192704	0.662183	0.077105	3.68847
PTC07	Cancer	Male	56	0.00938785	0.557393	0.0673942	0.082448	0.204884	0.764255	0.0855855	0.185143	0.101694	3.01986	0.270034	0.141879	0.309796	0.0678878	0.054091	0.409653	0.124004	0.0753878	4.95876	0.324249	0.773168	0.0838173	0.166309	0.0906586	0.0671868	0.444409	0.10701	0.034765	0.246245	0.15099	2.60176	0.381474	1.27511	0.143581	0.330241	0.08001	0.657826	0.35252	0.195558	0.641756	6.03432	0.450358	0.190454	0.640475	0.0925663	3.15649
PTC08	Cancer	Male	45	0.0393302	0.898219	0.074014	0.14501	0.401545	1.30705	0.127499	0.176211	0.215168	3.54751	0.661531	0.141023	0.372103	0.067267	0.0706411	0.454103	0.15086	0.0894285	6.86586	0.619338	0.66687	0.0996368	0.200228	0.131259	0.0686304	0.57618	0.116629	0.0410702	0.261977	0.177679	3.41732	0.484648	1.24127	0.179619	0.319376	0.100712	0.704941	0.301557	0.222918	0.455273	4.77414	0.540399	0.184598	0.613506	0.115967	3.24826
PTC09	Cancer	Male	28	0.0264825	0.512387	0.10616	0.104316	0.360529	0.73587	0.0756712	0.147836	0.112148	5.69701	0.469285	0.171221	0.254877	0.0721704	0.0567348	0.358738	0.125922	0.0685633	7.31512	0.388294	1.29664	0.0984368	0.198095	0.1278	0.0487354	0.430989	0.092668	0.0383239	0.236986	0.153352	2.67685	0.466222	1.60537	0.150405	0.29083	0.0926184	0.645328	0.310847	0.202975	0.794585	4.78344	0.488827	0.185832	0.598304	0.100605	2.89554
PTC10	Cancer	Male	38	0.0354832	0.734933	0.0808464	0.104806	0.344527	0.998533	0.0871489	0.16319	0.159108	3.66334	0.586086	0.24736	0.392912	0.0866113	0.0463274	0.473351	0.157576	0.0678631	5.01735	0.61124	1.21121	0.146504	0.318605	0.12279	0.0559545	0.485345	0.123839	0.0306642	0.458016	0.171355	2.57506	0.560148	1.58929	0.236299	0.371248	0.0964152	0.808965	0.287113	0.371777	0.583022	5.64185	0.592833	0.335939	0.654536	0.0718551	3.12448
PTC11	Cancer	Male	21	0.0407347	0.700133	0.0855731	0.126798	0.236792	1.02355	0.108854	0.164544	0.165377	2.8532	0.386166	0.130946	0.319426	0.0659576	0.0770762	0.371229	0.0982145	0.0492959	4.52585	0.442667	0.64319	0.105183	0.168276	0.101388	0.0376831	0.592769	0.141389	0.0511426	0.284677	0.166602	3.15235	0.427747	0.890073	0.163787	0.359209	0.0782465	0.65493	0.282806	0.219104	0.57382	5.48853	0.440335	0.211854	0.578741	0.0957712	4.08313
PTC12	Cancer	Male	32	0.0281946	0.584583	0.0729188	0.0829148	0.335648	0.850616	0.0809095	0.166616	0.126348	3.16009	0.462299	0.178268	0.362947	0.0829437	0.0534332	0.425789	0.114326	0.0843434	5.37505	0.492209	0.775783	0.093039	0.19718	0.120741	0.0681139	0.466147	0.1171	0.0296251	0.29864	0.202724	3.23389	0.383486	1.52121	0.154523	0.45398	0.0903777	0.767343	0.271267	0.194726	0.582782	5.02962	0.622909	0.227683	0.658699	0.0873639	3.14972
PTC13	Cancer	Male	52	0.0378361	0.690446	0.112427	0.0958099	0.670385	0.980099	0.122072	0.148928	0.152873	5.64801	0.809324	0.185428	0.319315	0.0871732	0.0591636	0.399147	0.161814	0.117754	8.30276	0.555605	1.30252	0.103744	0.220468	0.155702	0.0836958	0.508493	0.12516	0.0420265	0.271474	0.21191	3.90373	0.447222	1.52045	0.207869	0.419857	0.0999445	0.871937	0.363415	0.206399	0.882676	5.12705	0.493676	0.214232	0.686984	0.10079	3.32895
PTC14	Cancer	Male	40	0.035221	0.582291	0.0874919	0.122989	0.387857	0.924795	0.102048	0.17596	0.155349	2.98788	0.759353	0.155858	0.324986	0.0797797	0.0530529	0.390398	0.125121	0.0966427	5.92076	0.742533	1.15377	0.122146	0.21987	0.110369	0.052243	0.47084	0.124577	0.045139	0.224711	0.220419	4.11117	0.429459	1.87815	0.168485	0.444551	0.0919196	0.760671	0.365614	0.184458	0.624688	5.10233	0.718605	0.130527	0.672321	0.0962869	3.2353
PTC15	Cancer	Male	48	0.0485947	0.635472	0.0846384	0.0983093	0.275364	0.908902	0.104153	0.211564	0.11813	2.79035	0.283721	0.189135	0.25964	0.0770922	0.0471693	0.44613	0.110471	0.0908913	5.571	0.290317	0.937665	0.0822254	0.17127	0.0909467	0.0581129	0.433322	0.119945	0.025378	0.284736	0.161573	3.80062	0.348091	1.96868	0.147015	0.323624	0.0849548	0.642798	0.228963	0.219879	0.725024	4.06495	0.709554	0.154098	0.589362	0.0641201	3.6879
PTC16	Cancer	Male	59	0.017581	0.887816	0.0893208	0.0981803	0.349132	1.20729	0.119764	0.191675	0.212208	3.95279	0.59439	0.258902	0.454186	0.0818082	0.0644827	0.410452	0.144564	0.0897358	5.65181	0.642653	1.38472	0.146275	0.329127	0.0973416	0.104825	0.671857	0.118267	0.0350063	0.279486	0.191851	2.73261	0.413167	1.97945	0.197061	0.374218	0.0960507	0.894201	0.331777	0.224978	0.689002	4.60326	0.717524	0.235957	0.71031	0.100202	2.83127
PTC17	Cancer	Male	25	0.0159264	0.713054	0.0999821	0.0876693	0.392945	1.0114	0.0770303	0.176595	0.170615	4.87638	0.414365	0.133729	0.419455	0.0672618	0.0517035	0.446305	0.150732	0.0882063	8.21755	0.502664	1.02253	0.0698656	0.163234	0.134952	0.062839	0.561531	0.106043	0.0327214	0.336916	0.166216	4.33496	0.478122	1.53567	0.155704	0.401263	0.081716	0.757673	0.284743	0.254302	0.738755	5.03097	0.569707	0.13664	0.579788	0.0801653	3.51487
PTC18	Cancer	Male	39	0.0344551	0.831113	0.103129	0.139468	0.389801	1.16373	0.145789	0.137616	0.207464	5.2602	0.558408	0.196055	0.531961	0.0893904	0.0940437	0.349765	0.18336	0.128155	8.7364	0.584102	1.15389	0.0973934	0.214616	0.174454	0.078098	0.739709	0.1694	0.0326902	0.350458	0.20457	5.6142	0.437324	1.64405	0.18864	0.359852	0.100709	0.81928	0.290446	0.290157	0.778298	4.62691	0.640642	0.159996	0.658385	0.0906653	5.11325
PTC19	Cancer	Male	36	0.0378887	0.620488	0.0788563	0.106423	0.442607	0.970609	0.112263	0.147372	0.133104	3.92045	0.732393	0.176939	0.330546	0.0762796	0.0626366	0.370669	0.131941	0.0880239	6.44396	0.561094	0.955929	0.142092	0.266965	0.130736	0.0489689	0.528548	0.123472	0.034505	0.24281	0.175773	3.11265	0.409254	1.49412	0.176273	0.337019	0.0889554	0.82982	0.270599	0.210253	0.646268	4.6447	0.505811	0.155258	0.586935	0.0874934	3.10955
PTC20	Cancer	Male	32	0.048937	1.00027	0.105926	0.193241	0.298956	1.56209	0.197031	0.157193	0.304084	2.66514	0.399299	0.180056	0.551639	0.0834007	0.135381	0.529219	0.206534	0.07711	6.23371	0.481289	0.784432	0.113	0.238496	0.137245	0.0546757	0.781864	0.338252	0.0374544	0.342842	0.198191	4.72132	0.380641	1.84154	0.219404	0.370833	0.0965536	0.824244	0.300196	0.296117	0.699982	4.56382	0.911975	0.32128	0.663896	0.117699	4.55542
PTC21	Cancer	Male	43	0.0730121	0.870801	0.147221	0.157457	0.43912	1.03624	0.145517	0.158643	0.230463	5.35062	0.3948	0.139413	0.40463	0.0734111	0.0617437	0.435597	0.143684	0.0704636	8.11479	0.382944	0.845504	0.0804094	0.161438	0.141547	0.068484	0.595252	0.166072	0.0346322	0.339322	0.151439	3.81622	0.470184	1.14469	0.183296	0.392048	0.112471	0.675826	0.29401	0.247578	0.846085	5.50806	0.523291	0.200637	0.63323	0.0859596	4.37812
PTC22	Cancer	Male	32	0.0678263	0.691292	0.10501	0.188787	0.423895	0.771965	0.107432	0.150988	0.186661	4.78597	0.618818	0.158757	0.318477	0.080685	0.0783898	0.407653	0.174936	0.061103	6.60843	0.546978	1.1214	0.118995	0.240044	0.127534	0.0738732	0.448799	0.0874445	0.050051	0.409877	0.181593	3.10069	0.554611	1.53436	0.163674	0.373726	0.120156	0.799058	0.415825	0.311965	0.852851	5.73962	0.463317	0.204682	0.762106	0.112441	3.6597
PTC23	Cancer	Male	31	0.0370718	0.550493	0.0781969	0.0812796	0.248118	0.77804	0.0885496	0.164005	0.103494	2.98218	0.31019	0.126833	0.285346	0.0829387	0.0451723	0.380297	0.0924365	0.0932138	6.45969	0.371625	0.56688	0.0703079	0.141727	0.116926	0.0655764	0.46004	0.130216	0.0222536	0.28878	0.216611	4.09041	0.393478	1.24883	0.135936	0.548673	0.0758504	0.66324	0.261604	0.215519	0.684628	5.63714	0.547404	0.176421	0.56092	0.0741787	4.07126
PTC24	Cancer	Male	50	0.0270379	0.677623	0.096951	0.0988018	0.342352	0.904327	0.108628	0.135846	0.150591	3.91688	0.616981	0.204464	0.356885	0.0802384	0.0712141	0.421722	0.160492	0.0875005	5.77359	0.646297	1.03951	0.14353	0.305211	0.0788209	0.0534603	0.572227	0.117477	0.043764	0.347278	0.227348	3.49078	0.514872	1.67783	0.204622	0.415108	0.105431	0.880923	0.300544	0.268564	0.686429	4.87347	0.6578	0.228814	0.756782	0.0930658	3.8804
PTC25	Cancer	Male	32	0.0193029	0.618512	0.101302	0.0947502	0.271896	0.880772	0.0885499	0.179017	0.108499	4.22079	0.433276	0.10178	0.259418	0.0668763	0.0470562	0.424233	0.113122	0.0761341	6.34572	0.392041	0.915611	0.0835054	0.143275	0.0908853	0.0489268	0.416805	0.122074	0.0390021	0.329541	0.219956	2.98767	0.421802	1.32638	0.139614	0.402935	0.0956981	0.807981	0.308758	0.250936	0.67296	4.72323	0.483311	0.128416	0.681653	0.085841	3.11268
PTC26	Cancer	Male	49	0.0457136	0.607024	0.0927739	0.11926	0.242457	0.774677	0.0964705	0.150995	0.144357	3.94893	0.32728	0.144359	0.305055	0.0654381	0.0452188	0.408933	0.120199	0.066853	5.64459	0.391194	1.1617	0.0677966	0.15116	0.0982489	0.0693544	0.42816	0.131899	0.0398932	0.267164	0.194557	3.54043	0.502693	1.58637	0.142069	0.419568	0.0810275	0.674197	0.328562	0.21175	0.655551	5.53339	0.606077	0.191796	0.685845	0.0968584	3.7293
PTC27	Cancer	Male	39	0.0332679	0.687941	0.0854593	0.117616	0.262338	1.05674	0.122462	0.163468	0.154683	2.88475	0.46549	0.147961	0.409827	0.0834155	0.0807282	0.380705	0.141905	0.0770762	5.65483	0.556181	1.00829	0.0899652	0.185053	0.105291	0.064783	0.550165	0.128229	0.0402439	0.304308	0.243973	4.08899	0.381749	1.74737	0.169607	0.489237	0.10584	0.932359	0.333943	0.23127	0.705223	5.59567	0.69311	0.196597	0.72061	0.079586	3.74178
PTC28	Cancer	Male	45	0.0276982	0.587111	0.105925	0.116899	0.329151	0.941585	0.10504	0.183683	0.155467	4.71579	0.443846	0.132985	0.376396	0.0752946	0.06828	0.423258	0.13427	0.0609624	5.78063	0.444431	0.949607	0.0834013	0.156094	0.115417	0.0580095	0.562988	0.0991384	0.0307634	0.298233	0.200669	2.63945	0.371521	1.29682	0.14127	0.377156	0.101911	0.945565	0.299901	0.231768	0.510559	4.60532	0.574972	0.12893	0.705832	0.0917984	2.72513
PTC29	Cancer	Male	34	0.0260508	0.410561	0.104175	0.111941	0.335838	0.671319	0.11877	0.145026	0.102502	3.17693	0.652614	0.144214	0.288954	0.0938484	0.0520763	0.388638	0.112155	0.0911233	7.35963	0.625229	0.777174	0.126763	0.251017	0.131573	0.0493188	0.424633	0.12416	0.039974	0.346581	0.252466	5.33152	0.415175	1.6133	0.214783	0.470907	0.0932796	0.752048	0.274199	0.247329	0.740631	5.03181	0.725265	0.199407	0.66576	0.0830806	4.17176
PTC30	Cancer	Male	46	0.0264167	0.58852	0.100769	0.101194	0.376499	0.873361	0.104449	0.160137	0.117937	4.83893	0.458918	0.170816	0.340246	0.0754291	0.0438491	0.414697	0.114883	0.10362	7.72412	0.406139	1.44773	0.106214	0.201383	0.139676	0.0471071	0.460139	0.102966	0.031447	0.297718	0.248893	4.16995	0.411061	2.14863	0.17302	0.482782	0.0907527	0.730115	0.233805	0.199995	0.66881	4.3383	0.805385	0.186317	0.620668	0.0781331	3.26574
PTC31	Cancer	Male	44	0.0513856	0.439953	0.0884401	0.110021	0.230571	0.648886	0.0882033	0.18834	0.0923586	2.73894	0.373631	0.102327	0.2576	0.0769762	0.0364123	0.395326	0.0955815	0.0578918	6.04461	0.356855	0.754939	0.0683085	0.133026	0.0848777	0.0475149	0.326732	0.0875545	0.0355959	0.330434	0.204132	3.59953	0.345689	1.58497	0.120213	0.316323	0.0942958	0.689314	0.273767	0.226454	0.501936	3.72696	0.516727	0.0938401	0.678585	0.075363	3.19347
PTC32	Cancer	Male	50	0.0414749	0.620103	0.109279	0.166253	0.397898	1.00485	0.127775	0.135325	0.182114	3.54531	0.542881	0.20788	0.327292	0.0845734	0.0826438	0.425179	0.150323	0.059259	6.27776	0.527591	1.10882	0.125358	0.263802	0.121009	0.0557739	0.546299	0.108751	0.0482975	0.289364	0.256209	3.30082	0.471096	2.12682	0.194672	0.487276	0.104987	0.90268	0.449049	0.240346	0.55901	5.38373	0.795538	0.241377	0.859899	0.0932273	2.84401
PTC33	Cancer	Male	55	0.0293692	0.458179	0.0998672	0.117768	0.317697	0.844539	0.105507	0.133612	0.125923	4.38601	0.500861	0.149379	0.358609	0.0800637	0.0677095	0.384136	0.13267	0.0714785	6.7392	0.485537	1.12364	0.102478	0.212814	0.092524	0.0512632	0.478171	0.0925075	0.0263207	0.352715	0.248939	3.61498	0.339277	1.70749	0.177834	0.436467	0.0726277	0.980459	0.308288	0.213037	0.659358	5.55399	0.687037	0.180995	0.609883	0.0759564	3.09201
PTC34	Cancer	Male	58	0.0192851	0.484094	0.0993936	0.0952549	0.31817	0.840035	0.0982865	0.156211	0.135892	3.31774	0.804336	0.0970013	0.357085	0.083592	0.053612	0.34159	0.115961	0.0710214	6.13414	0.830866	0.713666	0.0951393	0.188685	0.0841141	0.0550945	0.518824	0.12412	0.0488224	0.296518	0.194097	3.53095	0.397589	1.13006	0.150884	0.287454	0.0928944	0.831379	0.250379	0.235097	0.867446	3.75399	0.457161	0.158952	0.648962	0.0837605	3.59691
PTC35	Cancer	Male	56	0.0291292	1.13547	0.130876	0.159857	0.358189	1.75431	0.159671	0.152679	0.303054	3.81264	0.724565	0.186731	0.568571	0.0816315	0.106987	0.438086	0.196694	0.102612	6.9909	0.792499	1.06603	0.120266	0.24448	0.128348	0.0716679	0.839547	0.205308	0.0533254	0.316898	0.208103	4.35583	0.581587	2.10544	0.221639	0.373697	0.103192	0.818725	0.38101	0.29185	0.638843	5.15193	0.907433	0.225069	0.752908	0.101545	4.26601
PTC36	Cancer	Male	39	0.0286731	0.591084	0.0781487	0.100273	0.263317	0.91353	0.0946109	0.160286	0.142093	2.9768	0.531981	0.119042	0.362216	0.0693103	0.0697487	0.354174	0.12262	0.075467	5.60479	0.573191	0.765064	0.0958446	0.199014	0.0865968	0.0507216	0.543329	0.154007	0.0466142	0.244553	0.184932	3.2134	0.404088	1.24515	0.164463	0.362752	0.0816118	0.816523	0.335198	0.196199	0.664486	5.60873	0.49349	0.184627	0.649015	0.100783	3.456
PTC37	Cancer	Male	45	0.0236421	0.961454	0.0960108	0.110664	0.255918	1.43248	0.101466	0.193278	0.247576	2.79604	0.327434	0.159695	0.519841	0.0702963	0.105845	0.361907	0.1344	0.073423	5.25255	0.366493	0.733147	0.0771463	0.174369	0.0862701	0.0688118	0.820796	0.213066	0.0394585	0.252958	0.163125	2.90894	0.360654	1.3345	0.161831	0.306734	0.091739	0.724646	0.276143	0.214641	0.635148	3.94637	0.795746	0.241106	0.639396	0.0980564	4.39445
PTC38	Cancer	Male	34	0.0217357	0.498962	0.0748396	0.0845896	0.209919	0.803936	0.0914288	0.170704	0.128486	2.59517	0.374644	0.0975919	0.291396	0.0568511	0.041333	0.363957	0.122184	0.0625385	5.08229	0.460324	0.686001	0.0846964	0.142562	0.114154	0.0511274	0.454151	0.109063	0.0379147	0.260118	0.164425	3.34936	0.400747	1.22569	0.140871	0.333126	0.0885255	0.732932	0.281044	0.235973	0.68307	4.80682	0.516749	0.123979	0.612331	0.0970281	3.69047
PTC39	Cancer	Male	27	0.0623682	0.683838	0.114638	0.0963873	0.423963	0.962073	0.088219	0.134785	0.162305	4.5965	0.835382	0.144728	0.423488	0.0551888	0.0562187	0.368403	0.152786	0.0869489	7.32664	0.905437	1.13722	0.118055	0.256327	0.122282	0.0679608	0.549459	0.108576	0.0343126	0.334352	0.165231	4.8748	0.41464	1.43335	0.208348	0.395538	0.0839776	0.846642	0.278371	0.257385	0.567864	5.49998	0.673117	0.119713	0.659863	0.0815412	3.94309
PTC40	Cancer	Male	41	0.0274519	0.649734	0.0953318	0.107118	0.308233	0.822952	0.107862	0.131092	0.147686	5.00981	0.397362	0.121456	0.292556	0.0702533	0.0750463	0.369294	0.141534	0.0924201	8.06343	0.385104	0.940228	0.0780382	0.144516	0.142089	0.0593915	0.47305	0.103843	0.0441895	0.298019	0.163575	3.49194	0.465274	1.35667	0.154017	0.342554	0.100225	0.616935	0.354312	0.242895	0.849175	4.92731	0.477673	0.179447	0.652446	0.11047	3.96941
PTC41	Cancer	Female	39	0.026654	0.599987	0.0841956	0.102253	0.189326	0.984347	0.111118	0.134695	0.140043	3.35471	0.28476	0.127126	0.38639	0.0735696	0.0803957	0.323562	0.100194	0.0626002	6.20013	0.340644	0.729177	0.0922021	0.173499	0.0810549	0.038347	0.65012	0.175857	0.0403649	0.286316	0.163614	4.14179	0.329301	1.46333	0.180311	0.301323	0.0583485	0.636653	0.250615	0.228889	0.58568	4.6102	0.748711	0.186588	0.480228	0.099731	4.18286
PTC42	Cancer	Female	49	0.0322936	0.511363	0.100441	0.100815	0.315665	0.820368	0.102425	0.141359	0.134449	3.41867	0.66102	0.130431	0.36737	0.0903512	0.0700805	0.295752	0.110076	0.079354	6.47506	0.750561	0.840124	0.104818	0.229052	0.0884626	0.0618883	0.552679	0.137499	0.0393614	0.298775	0.17599	4.57598	0.3525	1.59874	0.179709	0.354764	0.0902151	0.777301	0.306247	0.225589	0.661751	5.10455	0.777842	0.167973	0.552671	0.0979016	3.67513
PTC43	Cancer	Female	42	0.0391672	0.688613	0.100537	0.154117	0.277217	0.976914	0.107139	0.18222	0.185962	2.29694	0.563231	0.118849	0.322722	0.0816626	0.100591	0.437461	0.147793	0.0513435	5.82901	0.663428	0.604356	0.10942	0.216714	0.0754991	0.0666568	0.498815	0.119179	0.0542617	0.346766	0.172734	4.32163	0.585045	1.68451	0.177333	0.360408	0.098819	0.659436	0.426811	0.302774	0.596244	5.91328	0.726197	0.162209	0.72218	0.0987965	3.71069
PTC44	Cancer	Female	50	0.0420114	0.527902	0.09256	0.133914	0.207447	0.843464	0.0747358	0.198362	0.134011	2.4157	0.326135	0.101901	0.24334	0.0731752	0.0534007	0.365347	0.113533	0.0436407	3.65493	0.364055	0.783056	0.0884957	0.168781	0.0828869	0.049627	0.451787	0.101637	0.0353734	0.267344	0.151408	2.27876	0.392504	1.21477	0.136377	0.328011	0.0833278	0.793977	0.361467	0.214986	0.441297	5.54839	0.486775	0.19385	0.647312	0.114774	2.68233
PTC45	Cancer	Female	37	0.0330833	0.532804	0.0852069	0.0955505	0.203047	0.761943	0.100808	0.125389	0.132317	1.91234	0.500385	0.103291	0.234787	0.0676306	0.0626004	0.341081	0.119372	0.0716127	5.10965	0.634512	0.417993	0.0862603	0.157247	0.0689876	0.0516152	0.45276	0.104139	0.0420009	0.325776	0.235905	4.7907	0.496166	1.10553	0.17654	0.530998	0.0829995	0.674127	0.353801	0.292488	0.677288	5.63863	0.628691	0.149389	0.726337	0.0897852	4.55544
PTC46	Cancer	Female	45	0.0132407	0.837467	0.123207	0.101318	0.275555	1.00102	0.131506	0.122827	0.124372	3.21526	0.519797	0.129777	0.325687	0.0847432	0.0871825	0.327288	0.107541	0.115415	8.59869	0.570073	0.762326	0.10692	0.211636	0.0838536	0.054039	0.548047	0.148946	0.0379827	0.353765	0.276541	6.18607	0.4419	2.01948	0.217768	0.540722	0.0817249	0.592041	0.359354	0.269617	0.961107	5.1197	0.879356	0.180551	0.670362	0.0867935	5.2146
PTC47	Cancer	Female	34	0.031603	0.723415	0.108585	0.109922	0.263253	0.966862	0.127898	0.132297	0.156602	2.67854	0.550582	0.117607	0.339917	0.0793584	0.079833	0.447725	0.124899	0.0996834	7.53142	0.651954	0.752398	0.086623	0.172382	0.136783	0.0777499	0.525108	0.179383	0.0489708	0.451877	0.220843	5.41547	0.558729	2.04429	0.189998	0.564342	0.088096	0.571516	0.391317	0.368712	0.644098	5.34434	0.874696	0.161119	0.731354	0.0882487	4.67247
PTC48	Cancer	Female	56	0.037388	0.83913	0.0954934	0.108849	0.240908	1.23122	0.104837	0.122785	0.173052	4.53401	0.409106	0.118729	0.40282	0.0687849	0.094654	0.393095	0.126701	0.0824985	5.79068	0.454685	0.922352	0.0849183	0.16893	0.0611437	0.0442961	0.632266	0.18834	0.0424722	0.342774	0.218161	3.61583	0.498907	1.64825	0.173293	0.506467	0.0786618	0.763682	0.419053	0.285804	0.612712	6.36513	0.777354	0.187411	0.590459	0.0896402	3.78237
PTC49	Cancer	Female	34	0.0363635	0.666515	0.13148	0.12958	0.276096	1.02071	0.14208	0.128774	0.167149	4.12863	0.445978	0.107034	0.406704	0.0845723	0.0836745	0.398923	0.129215	0.0933449	8.31696	0.43122	0.83905	0.0756798	0.162644	0.102009	0.04711	0.599481	0.1633	0.0426557	0.347788	0.252145	4.8684	0.4638	1.73224	0.181672	0.482784	0.0914103	0.677424	0.354035	0.26361	1.0275	5.00208	0.702175	0.152984	0.66246	0.0841843	5.134
PTC50	Cancer	Female	48	0.0318732	0.821616	0.106133	0.124643	0.377985	1.17623	0.12997	0.106334	0.199485	4.0223	0.850801	0.19142	0.43841	0.0922226	0.101747	0.395891	0.139774	0.0963931	8.12766	0.858358	1.01183	0.140752	0.295489	0.0832659	0.0530258	0.675477	0.171744	0.0365586	0.429159	0.24787	4.99837	0.493645	1.90566	0.235279	0.395936	0.0872665	0.691497	0.299418	0.364031	0.85792	4.14355	0.832471	0.212891	0.681988	0.0626257	4.69105
PTC51	Cancer	Female	42	0.0278891	0.700439	0.0853802	0.105838	0.209206	0.948887	0.117101	0.137567	0.135781	2.58548	0.334991	0.105688	0.371851	0.0787184	0.0701037	0.34352	0.140483	0.0895742	6.73142	0.389311	0.705327	0.0628157	0.139335	0.122259	0.0599044	0.489629	0.129444	0.0355303	0.340833	0.242462	5.6892	0.419699	1.98683	0.175374	0.429188	0.0996563	0.781203	0.281362	0.284525	0.897273	4.24053	0.962183	0.116653	0.69854	0.0856455	5.17621
PTC52	Cancer	Female	37	0.0310822	0.727539	0.0773842	0.0964744	0.270506	1.04115	0.109901	0.125209	0.171682	3.00346	0.557944	0.154324	0.327141	0.0716967	0.0737208	0.360596	0.130129	0.0800627	6.06006	0.659675	0.771086	0.0892259	0.179566	0.0828513	0.0507822	0.573082	0.146102	0.0327711	0.298116	0.214187	5.72202	0.516595	1.47235	0.180928	0.446193	0.0812131	0.583993	0.343056	0.269263	0.679001	5.67207	0.732474	0.151852	0.625067	0.0925105	4.99241
PTC53	Cancer	Female	47	0.0399559	0.756136	0.102333	0.14668	0.333686	0.889956	0.119502	0.12797	0.153997	3.91498	0.683969	0.138357	0.305067	0.0734974	0.0722326	0.356972	0.138046	0.0886624	7.40138	0.803867	1.09918	0.111079	0.2148	0.107349	0.0575763	0.493072	0.104351	0.05512	0.432995	0.207534	5.35513	0.526888	1.92707	0.198052	0.463035	0.0863637	0.533027	0.423794	0.340264	0.785478	5.86025	0.761038	0.134003	0.659307	0.0966804	4.28939
PTC54	Cancer	Female	30	0.0403741	0.710969	0.106691	0.114202	0.282298	0.790491	0.119553	0.157478	0.149755	3.65191	0.377727	0.0678274	0.253845	0.076405	0.0561523	0.403261	0.123046	0.0796006	7.1613	0.451974	0.634976	0.061909	0.101098	0.109392	0.0672564	0.434792	0.122874	0.0594827	0.359748	0.174086	4.26306	0.598117	0.958942	0.165836	0.489832	0.101672	0.592309	0.600088	0.282317	0.894085	6.86989	0.448937	0.109389	0.769363	0.115236	4.13982
PTC55	Cancer	Female	54	0.0338902	0.520982	0.095961	0.139241	0.325897	0.759988	0.0965408	0.137233	0.138096	5.04119	0.336704	0.184615	0.32333	0.0676741	0.0609127	0.372294	0.126008	0.0487639	5.51721	0.330718	1.40731	0.0944506	0.196944	0.0935623	0.0586687	0.421215	0.0986206	0.0376164	0.367819	0.170812	2.18938	0.44116	1.69458	0.141991	0.343549	0.0965357	0.694779	0.31447	0.239884	0.67821	5.14521	0.517088	0.301011	0.680833	0.101721	2.67587
PTC56	Cancer	Female	42	0.0557069	0.535686	0.102558	0.106292	0.176879	0.741257	0.0975073	0.190441	0.112938	2.24019	0.292574	0.0764573	0.239798	0.0859532	0.0486975	0.417428	0.0993723	0.0742948	5.51174	0.450668	0.674329	0.0443902	0.0951338	0.107565	0.0534076	0.351562	0.123737	0.0345325	0.365232	0.218939	5.67148	0.474509	1.35252	0.147861	0.51567	0.103218	0.573129	0.365217	0.307391	0.713694	4.85313	0.651557	0.0985718	0.778881	0.0709753	5.20711
PTC57	Cancer	Female	43	0.02607	0.690924	0.0903024	0.112604	0.241416	1.00624	0.108829	0.148646	0.174522	2.47988	0.538061	0.18055	0.343094	0.088271	0.0748658	0.364462	0.13095	0.0878456	5.87049	0.65386	0.666932	0.129781	0.256077	0.0761901	0.0471217	0.59838	0.139328	0.0344669	0.307423	0.226401	4.34468	0.454966	1.58079	0.203777	0.479861	0.0868854	0.649419	0.325374	0.252529	0.667006	5.19375	0.755343	0.23558	0.713357	0.0729865	3.98116
PTC58	Cancer	Female	37	0.0337741	0.857255	0.08146	0.108961	0.24333	0.926882	0.118258	0.121418	0.170729	2.38615	0.554105	0.136405	0.360389	0.085178	0.0827472	0.382811	0.157605	0.087602	6.20975	0.707739	0.650623	0.101118	0.20158	0.085101	0.0781468	0.556076	0.150822	0.0599383	0.420961	0.215787	5.28544	0.583129	1.41187	0.208882	0.516594	0.101391	0.586125	0.467471	0.356971	0.715296	6.34665	0.740798	0.207313	0.772488	0.118092	5.08901
PTC59	Cancer	Female	40	0.0290039	0.758981	0.117669	0.0983602	0.399963	0.798545	0.117152	0.123531	0.110052	5.89229	0.578386	0.145351	0.278666	0.0801935	0.0582915	0.443907	0.135673	0.159605	10.8856	0.484019	1.28073	0.0967304	0.208961	0.156691	0.0629395	0.398335	0.125868	0.0482733	0.431794	0.229373	4.92577	0.528366	2.30042	0.200113	0.453052	0.0901921	0.556428	0.347195	0.337539	1.0818	4.57836	0.780815	0.177482	0.660248	0.0897318	4.08472
PTC60	Cancer	Female	36	0.0356825	0.566082	0.12004	0.118566	0.256905	0.747146	0.125424	0.136336	0.132222	3.29266	0.375898	0.104739	0.259378	0.0692071	0.0601433	0.375025	0.121572	0.109556	8.55112	0.432966	0.705265	0.0872966	0.154292	0.0814935	0.0433339	0.464475	0.130807	0.0337332	0.323695	0.244487	6.72077	0.466293	1.51254	0.193067	0.442018	0.0872078	0.703999	0.317418	0.250094	1.14735	5.24754	0.685052	0.146635	0.637573	0.0804804	5.85235
PTC61	Cancer	Female	30	0.0262135	0.840652	0.118537	0.105302	0.254486	0.844981	0.134978	0.115637	0.14055	4.76952	0.37646	0.0945704	0.286676	0.0752391	0.0672236	0.445971	0.136116	0.10415	8.40186	0.390125	1.20562	0.0577535	0.111742	0.133922	0.0685803	0.495023	0.230839	0.064142	0.487916	0.235443	6.71523	0.65977	1.53845	0.167443	0.419502	0.106566	0.595261	0.395037	0.422703	0.9319	4.63712	0.693846	0.123002	0.770524	0.0897619	6.71053
PTC62	Cancer	Female	43	0.0130038	0.706763	0.0576556	0.0809858	0.236186	0.775927	0.0823516	0.141003	0.111485	1.94559	0.602675	0.133038	0.26873	0.0744509	0.0513802	0.397297	0.104999	0.0668009	4.66938	0.653823	0.778109	0.13419	0.244631	0.0752614	0.0600057	0.405374	0.145398	0.0474826	0.389516	0.185973	4.11929	0.553221	1.75802	0.189517	0.388133	0.0905951	0.585066	0.358012	0.338539	0.521255	5.20338	0.688347	0.121045	0.616402	0.0919593	4.29579
PTC63	Cancer	Female	33	0.0273101	0.467967	0.0831074	0.067705	0.140661	0.446859	0.0784288	0.177748	0.0774624	2.48077	0.259234	0.0456739	0.171603	0.0617527	0.0407935	0.415662	0.0854608	0.0582875	5.26502	0.315006	0.665238	0.0591712	0.0886347	0.0967463	0.0476191	0.267858	0.132529	0.0431872	0.307963	0.177283	4.44556	0.486701	1.22226	0.137194	0.360857	0.0856249	0.492931	0.323729	0.270188	0.746012	4.34957	0.558494	0.0828305	0.724428	0.0964222	4.47145
PTC64	Cancer	Female	48	0.0314287	0.667542	0.102188	0.109759	0.251353	0.959341	0.131514	0.117227	0.179622	2.95943	0.526582	0.109957	0.362078	0.0644023	0.0970828	0.29501	0.119726	0.0887503	7.43437	0.708096	0.781786	0.0817033	0.162485	0.102022	0.0511586	0.605954	0.153836	0.0443478	0.242005	0.212184	7.68301	0.423123	1.66828	0.174075	0.282964	0.0728362	0.615512	0.258453	0.231846	0.724483	3.27378	0.849837	0.116701	0.707322	0.0839483	6.25859
PTC65	Cancer	Female	33	0.0290741	0.600977	0.09449	0.110154	0.234437	0.924751	0.104486	0.152401	0.145249	1.83448	0.50376	0.0851621	0.360492	0.0859393	0.0651012	0.342676	0.10043	0.0606708	5.65849	0.562406	0.484819	0.0855684	0.161548	0.0976441	0.052745	0.603235	0.184478	0.04118	0.374445	0.199259	5.1124	0.38822	1.47203	0.173295	0.357984	0.0882108	0.752255	0.263346	0.290766	0.693536	4.54763	0.756351	0.147034	0.531214	0.106041	5.09371
PTC66	Cancer	Female	48	0.0523933	0.788457	0.103727	0.171259	0.314045	1.02056	0.109238	0.169494	0.211388	2.33678	0.734514	0.186565	0.340771	0.0737298	0.078111	0.426278	0.139134	0.0385738	4.65494	0.764275	0.713975	0.15399	0.32467	0.0662423	0.0610377	0.557128	0.125232	0.0567198	0.35788	0.155798	3.26251	0.626979	1.47335	0.221133	0.363631	0.0951327	0.651016	0.415755	0.314312	0.560711	6.5853	0.648008	0.242073	0.71295	0.0886395	3.5473
PTC67	Cancer	Female	51	0.0220662	0.452492	0.0788672	0.0776363	0.248689	0.658855	0.0910376	0.120645	0.109298	2.48886	0.550966	0.125212	0.267229	0.06459	0.0440472	0.3312	0.10821	0.0807616	5.83239	0.543439	0.926122	0.0945661	0.187155	0.0914943	0.0663002	0.393114	0.128038	0.0377544	0.282456	0.176512	4.18622	0.381733	1.75845	0.17032	0.363715	0.0910306	0.584415	0.331722	0.227838	1.05251	4.3905	0.731319	0.137246	0.73731	0.100861	4.93747
PTC68	Cancer	Female	54	0.0285599	0.71433	0.10568	0.0972023	0.603207	0.803827	0.0990907	0.121651	0.113346	5.9922	0.791411	0.208132	0.265017	0.0800349	0.0588583	0.463111	0.143544	0.0661433	6.23678	0.514064	1.42656	0.138216	0.290499	0.113237	0.072496	0.419618	0.146672	0.0459221	0.367654	0.193381	2.61725	0.491786	1.49038	0.177181	0.429073	0.101288	0.717716	0.350838	0.277081	0.630366	5.56057	0.50664	0.166429	0.754395	0.0858316	3.25973
PTC69	Cancer	Female	30	0.0202425	0.422518	0.0847624	0.0780465	0.244103	0.57279	0.0958758	0.140945	0.0821129	2.77197	0.52277	0.0754691	0.19254	0.0674561	0.0349237	0.380365	0.0979093	0.0870411	6.86713	0.604488	0.548376	0.0818255	0.152245	0.128678	0.0455716	0.31236	0.103862	0.0459531	0.3639	0.219822	5.42019	0.482596	1.25314	0.166573	0.39714	0.0892262	0.495354	0.296695	0.304805	0.791114	4.67818	0.572313	0.0915597	0.667582	0.0785462	4.59185
PTC70	Cancer	Female	33	0.0299854	0.560394	0.0763891	0.0818826	0.30392	0.706752	0.0926014	0.144521	0.0863381	2.45947	0.693427	0.107894	0.19221	0.0662879	0.0490348	0.369765	0.0985918	0.10465	7.13738	0.730012	0.539411	0.0897865	0.17579	0.119234	0.0619677	0.357001	0.112764	0.0410863	0.289407	0.211948	5.77255	0.51019	1.36708	0.164887	0.420473	0.0883369	0.747727	0.328395	0.260908	0.622002	5.20392	0.571654	0.0942837	0.648578	0.110407	4.08025
PTC71	Cancer	Female	36	0.0117729	0.490272	0.0566811	0.0691153	0.154124	0.689343	0.0615863	0.183593	0.0800915	2.25469	0.317882	0.0819073	0.187716	0.0516167	0.035477	0.368111	0.0881265	0.0633724	4.06748	0.37868	0.692146	0.0758652	0.123258	0.101661	0.0509959	0.366338	0.0853431	0.0352102	0.272263	0.16475	2.96564	0.415082	1.30363	0.132261	0.404839	0.0866088	0.727302	0.315822	0.243202	0.434048	5.75375	0.473681	0.0877453	0.585241	0.0947173	2.68545
PTC72	Cancer	Female	53	0.0248931	0.539484	0.0792029	0.0836384	0.277891	0.8166	0.0809462	0.141485	0.0910072	4.00541	0.355179	0.13477	0.216581	0.0541553	0.0470101	0.36816	0.106174	0.0921252	7.1603	0.314463	1.17494	0.0893382	0.159327	0.127431	0.0544236	0.385899	0.113685	0.036385	0.293211	0.196204	3.94561	0.419001	1.80981	0.143516	0.410121	0.0961619	0.746051	0.322271	0.230328	0.620058	5.2479	0.630149	0.151642	0.599059	0.0959219	2.91994
PTC73	Cancer	Female	50	0.0234341	0.602218	0.0554568	0.092658	0.195112	0.819147	0.0865596	0.132152	0.11869	1.81488	0.421624	0.10689	0.260826	0.0680179	0.0639799	0.331732	0.0979788	0.078254	4.88264	0.485491	0.515023	0.0806053	0.148082	0.0914223	0.0544653	0.448561	0.147028	0.0486334	0.274975	0.201482	4.24897	0.562777	1.37786	0.152882	0.421934	0.0797774	0.694434	0.372358	0.247068	0.590268	5.87516	0.646635	0.137462	0.633357	0.109361	4.39256
PTC74	Cancer	Female	31	0.0229685	0.603108	0.0829718	0.0876003	0.307959	0.807179	0.105063	0.123609	0.113921	4.61232	0.467408	0.136413	0.270712	0.068147	0.0636746	0.37314	0.106484	0.109857	8.31198	0.43865	1.00591	0.0840795	0.166431	0.110331	0.0523909	0.409356	0.156637	0.0351522	0.299012	0.21269	4.80826	0.451186	1.67336	0.172351	0.406557	0.0895431	0.663189	0.29209	0.246411	0.750046	4.74243	0.601953	0.134347	0.60112	0.0940577	4.09358
PTC75	Cancer	Female	34	0.0266112	0.47911	0.0762505	0.077205	0.2176	0.660747	0.0907972	0.135025	0.100854	2.66338	0.40822	0.095977	0.181693	0.0697924	0.0482629	0.360376	0.102922	0.069385	6.52319	0.52289	0.807421	0.0785656	0.143584	0.112309	0.0563513	0.343405	0.102913	0.0388478	0.356593	0.18988	5.41857	0.523174	1.64423	0.17376	0.448776	0.0897265	0.581743	0.371472	0.306914	0.740966	5.61849	0.698603	0.101924	0.684507	0.106084	4.32373
PTC76	Cancer	Female	52	0.0274019	0.493724	0.0716959	0.0914342	0.233631	0.611071	0.0851488	0.126618	0.105421	3.56056	0.373475	0.123717	0.198506	0.0630017	0.0525972	0.375758	0.126553	0.0712821	6.31435	0.42582	1.146	0.0923204	0.186034	0.110078	0.0582239	0.335961	0.104065	0.050642	0.362313	0.171807	3.48647	0.545315	1.89487	0.167022	0.394715	0.0878367	0.503597	0.43161	0.336712	0.912456	5.79083	0.624665	0.141147	0.821856	0.113	3.94967
PTC77	Cancer	Female	41	0.032301	0.445588	0.0670715	0.0741124	0.203258	0.766711	0.068704	0.147291	0.0860535	2.56254	0.389693	0.10187	0.278817	0.065012	0.045239	0.335315	0.0940452	0.0560219	5.16287	0.38853	0.809694	0.0951287	0.195876	0.103691	0.0512404	0.435434	0.109755	0.0363207	0.271162	0.184672	3.24715	0.35415	1.71131	0.162087	0.343213	0.0858527	0.838425	0.287546	0.218181	0.581915	4.83567	0.639416	0.139816	0.596616	0.0967886	3.18773
PTC78	Cancer	Female	43	0.0361964	0.619018	0.0905952	0.12738	0.212923	0.96271	0.101344	0.156515	0.198468	2.23963	0.40535	0.153007	0.304985	0.072488	0.0891317	0.372915	0.132515	0.0549816	4.67642	0.481081	0.809508	0.101908	0.22848	0.0739107	0.0405202	0.508668	0.135963	0.0318684	0.318676	0.169278	4.06485	0.426134	1.66882	0.198131	0.296761	0.0897707	0.611246	0.290734	0.279916	0.558303	4.48509	0.813228	0.234905	0.632465	0.0768117	4.42302
PTC79	Cancer	Female	30	0.0217788	0.652387	0.0981742	0.0894448	0.321609	0.680935	0.0932354	0.153852	0.097442	3.87838	0.524152	0.168733	0.220788	0.0704321	0.0433607	0.468203	0.115233	0.102422	7.59927	0.512938	1.14376	0.124268	0.257573	0.180839	0.0675087	0.331324	0.0930325	0.0646729	0.449663	0.191748	4.19905	0.72147	2.00014	0.211737	0.566105	0.0992377	0.516127	0.416369	0.351982	0.680087	6.75682	0.735987	0.283023	0.690372	0.0983377	3.10464
PTC80	Cancer	Female	34	0.0313413	0.592188	0.10723	0.0992971	0.223334	0.626042	0.116666	0.139827	0.104272	3.79002	0.36433	0.0848025	0.222174	0.0723796	0.0656714	0.427508	0.127389	0.0882273	7.65123	0.410079	1.12926	0.0654712	0.130357	0.133887	0.0705432	0.358476	0.141261	0.0541126	0.333606	0.207618	5.80121	0.599384	2.04931	0.169432	0.453256	0.0959407	0.498113	0.429977	0.290506	0.965617	4.94841	0.873818	0.123841	0.802696	0.0978606	5.02433
PS01	Surveillance	Male	42	0.0156309	0.438524	0.0744607	0.0610562	0.171025	0.62256	0.0807719	0.173732	0.0769514	3.13459	0.240528	0.0908171	0.204929	0.0573821	0.0265486	0.388017	0.100643	0.0650753	5.64075	0.289817	0.837625	0.0740317	0.131227	0.101148	0.0533007	0.340247	0.0827098	0.034549	0.302874	0.194941	2.67898	0.407452	1.47753	0.126839	0.407437	0.093797	0.762728	0.334281	0.244147	0.695933	5.28917	0.436938	0.135267	0.712514	0.0962423	2.91659
PS02	Surveillance	Male	52	0.0244448	0.5043	0.0860571	0.0902293	0.381636	0.708248	0.0972539	0.13484	0.0929546	2.58956	0.734408	0.16283	0.354729	0.0875769	0.0546143	0.360779	0.119193	0.0917113	7.03467	0.600733	0.98723	0.13043	0.278518	0.0835471	0.0534148	0.424917	0.11729	0.0349804	0.373821	0.230836	4.8771	0.382965	2.15641	0.199592	0.377038	0.10133	0.833591	0.280526	0.252288	0.947857	4.47881	0.761883	0.142859	0.704569	0.0779965	4.50041
PS03	Surveillance	Male	46	0.0103008	0.64186	0.0801828	0.0977468	0.322708	0.64781	0.10555	0.135524	0.0960235	2.96813	0.575497	0.144995	0.217093	0.0683501	0.0487862	0.397774	0.0986968	0.106759	7.20656	0.49089	0.804958	0.100484	0.211518	0.0742603	0.057597	0.365054	0.152718	0.0415508	0.335296	0.203194	4.54843	0.538231	1.66579	0.193316	0.434696	0.0860279	0.580726	0.391384	0.262818	0.622112	6.20063	0.665996	0.193856	0.731612	0.0830893	4.43775
PS04	Surveillance	Male	53	0.0284851	0.664048	0.0719705	0.083944	0.268472	0.725167	0.0677093	0.174773	0.114635	2.6413	0.682494	0.123596	0.24752	0.0676808	0.0391167	0.510316	0.124765	0.0746909	5.02638	0.736195	0.737302	0.118923	0.226683	0.09909	0.0771027	0.342721	0.0908985	0.0520006	0.481555	0.228611	3.51555	0.728806	1.47063	0.191935	0.572746	0.109776	0.756561	0.451712	0.433632	0.661596	6.85259	0.56454	0.10488	0.78935	0.0827623	3.53379
PS05	Surveillance	Male	31	0.026683	0.52412	0.079199	0.0562729	0.223575	0.693363	0.076345	0.161572	0.0673335	3.38152	0.309638	0.0837737	0.19119	0.0593107	0.0418343	0.39817	0.0872227	0.086039	6.73904	0.27561	0.59469	0.0675041	0.108967	0.108019	0.0381653	0.330275	0.113302	0.031961	0.312961	0.20495	4.04019	0.39324	1.19307	0.123846	0.407902	0.0987873	0.619278	0.228101	0.239871	0.660525	4.46484	0.439596	0.106826	0.620314	0.0768885	4.04559
PS06	Surveillance	Male	41	0.0234508	0.419244	0.0835042	0.0828321	0.259643	0.578956	0.0736416	0.151928	0.0721776	3.92791	0.372776	0.0919663	0.251455	0.0576637	0.0379186	0.394887	0.0990229	0.0662352	5.942	0.328946	0.7457	0.0683319	0.121697	0.0829012	0.0447461	0.346957	0.0956166	0.0326465	0.290207	0.192923	2.70911	0.393805	1.19997	0.129253	0.434164	0.0956435	0.747544	0.326274	0.210832	0.557401	5.75379	0.435124	0.0972787	0.698156	0.0971199	2.95373
PS07	Surveillance	Male	49	0.0154327	0.490684	0.0524011	0.0690399	0.363545	0.741909	0.0536823	0.173926	0.0791686	2.58446	0.624429	0.180455	0.244451	0.0598816	0.0298002	0.406022	0.0992415	0.049644	3.24824	0.48042	1.22622	0.118807	0.226136	0.0761284	0.0548767	0.340902	0.0618229	0.0448117	0.237548	0.192924	1.54969	0.462896	1.28071	0.13889	0.47284	0.100901	0.716046	0.370105	0.191015	0.409473	5.99858	0.335044	0.108903	0.698502	0.106885	1.92033
PS08	Surveillance	Male	33	0.0194462	0.441975	0.088424	0.073723	0.249979	0.711177	0.0901149	0.148878	0.0778861	2.96587	0.480164	0.0988354	0.216031	0.0720436	0.0537477	0.382927	0.077545	0.0623653	6.03997	0.484606	0.609256	0.0787561	0.157836	0.0588535	0.0363807	0.366686	0.147812	0.0398708	0.294538	0.18017	4.11688	0.369468	1.21399	0.156137	0.315121	0.075183	0.600885	0.251121	0.236712	0.712154	4.34061	0.528066	0.18109	0.586647	0.0950889	3.98158
PS09	Surveillance	Male	28	0.0281834	0.435059	0.0843421	0.0943763	0.188154	0.643937	0.0827495	0.201573	0.107848	2.09031	0.342638	0.0990453	0.233742	0.0707054	0.0309303	0.431132	0.086924	0.0560399	4.5714	0.43312	0.609211	0.0816421	0.142752	0.0686461	0.0382718	0.344417	0.103503	0.0384774	0.330112	0.196555	3.82318	0.489224	1.45307	0.155401	0.35796	0.0947039	0.710069	0.338275	0.293438	0.588982	5.10691	0.6271	0.124242	0.652325	0.089502	3.64168
PS10	Surveillance	Male	34	0.0391282	0.548626	0.106898	0.101765	0.198885	0.688121	0.083788	0.176431	0.110154	4.67866	0.261838	0.176562	0.249509	0.0842189	0.0595464	0.366392	0.122637	0.0538043	6.60614	0.373415	1.08084	0.105678	0.212429	0.0760644	0.0599017	0.411804	0.104373	0.0425507	0.283219	0.202334	3.9133	0.432962	1.57258	0.195196	0.363385	0.0999047	0.665842	0.359854	0.234672	0.675604	5.74948	0.675251	0.260415	0.6911	0.0891397	3.29328
PS11	Surveillance	Male	36	0.0185442	0.494233	0.0589017	0.0824181	0.217741	0.794859	0.0824725	0.163635	0.111957	2.18424	0.449229	0.161107	0.292124	0.0596822	0.0490694	0.375606	0.115158	0.0549754	3.94011	0.487072	0.524519	0.117537	0.223533	0.0827645	0.0481615	0.438204	0.0987451	0.0258662	0.228915	0.165769	2.33615	0.410901	1.02206	0.165764	0.391881	0.082624	0.673545	0.290516	0.208412	0.511387	5.9229	0.431005	0.225129	0.576496	0.0969258	2.97314
PS12	Surveillance	Male	51	0.0256778	0.54057	0.0568311	0.0700268	0.287647	0.781913	0.0590491	0.145597	0.0749845	4.23218	0.307723	0.187492	0.205576	0.0635811	0.0371376	0.340555	0.0763723	0.0338581	3.26251	0.24686	0.819107	0.114844	0.204005	0.0700078	0.0450184	0.349337	0.0813809	0.0349439	0.222219	0.141995	1.00948	0.363766	0.828382	0.116605	0.307596	0.0718848	0.664474	0.279914	0.17629	0.52655	5.34342	0.283098	0.242991	0.525661	0.0990971	1.94116
PS13	Surveillance	Male	31	0.0509029	0.717471	0.114225	0.107967	0.392537	0.957774	0.128617	0.129388	0.154596	5.16389	0.514971	0.255562	0.42816	0.0646344	0.0562077	0.364394	0.12661	0.0997559	8.63994	0.487704	1.05663	0.107271	0.227645	0.0781385	0.0621569	0.56501	0.132868	0.0359542	0.266487	0.215997	4.11402	0.43256	1.62752	0.199505	0.399828	0.0810402	0.793848	0.303082	0.211783	0.989809	5.27304	0.671863	0.252001	0.588679	0.0945761	4.29475
PS14	Surveillance	Male	28	0.0424217	0.52062	0.101994	0.106972	0.328881	0.762021	0.0919721	0.16373	0.11592	5.51534	0.392824	0.226946	0.285603	0.0857268	0.0450463	0.428983	0.112741	0.0843061	6.60179	0.385493	1.10732	0.116872	0.205272	0.081075	0.0684599	0.45879	0.119838	0.0329129	0.337966	0.158399	2.6726	0.568811	1.35307	0.159948	0.353989	0.0848428	0.722207	0.274074	0.263014	0.802873	5.96945	0.446215	0.318422	0.562816	0.0615643	3.58224
PS15	Surveillance	Male	43	0.0732541	0.701641	0.0950534	0.104024	0.418974	1.09645	0.0745799	0.206321	0.209992	2.72675	0.382762	0.261376	0.393036	0.0515326	0.0464368	0.435244	0.141618	0.0604953	4.79017	0.463819	0.92887	0.118654	0.270158	0.0773638	0.0821337	0.556035	0.146543	0.0283545	0.287747	0.135374	2.68183	0.367596	1.65443	0.174444	0.308368	0.108248	0.774064	0.270016	0.228711	0.6245	4.26089	0.587526	0.288237	0.666109	0.0829353	3.03393
PS16	Surveillance	Male	45	0.044611	0.55728	0.093645	0.131057	0.300192	0.859471	0.0979718	0.142105	0.158143	3.98815	0.501634	0.185955	0.292774	0.0782486	0.0532375	0.388014	0.144757	0.0619696	5.77176	0.483398	0.850447	0.116482	0.23495	0.0758109	0.0674539	0.42973	0.100206	0.030332	0.259323	0.170998	2.80268	0.397836	1.23542	0.176786	0.372925	0.0931793	0.709356	0.297921	0.21594	0.669073	5.64022	0.553415	0.231469	0.650391	0.0926069	2.91257
PS17	Surveillance	Male	28	0.0262227	0.644173	0.0823743	0.0984413	0.215287	0.778673	0.107871	0.119023	0.121065	2.74047	0.321621	0.14384	0.27186	0.0815021	0.0592429	0.334281	0.121848	0.0768455	6.41463	0.352305	0.684801	0.090584	0.186804	0.0837545	0.055022	0.401841	0.14994	0.0460431	0.313738	0.207962	4.70197	0.506594	1.51792	0.179899	0.40235	0.0844233	0.702198	0.324779	0.233361	0.570879	5.88424	0.723568	0.268714	0.672476	0.108114	4.99628
PS18	Surveillance	Male	49	0.0512883	0.505765	0.0755603	0.120194	0.401769	0.714677	0.0928983	0.151641	0.158571	3.07607	0.601952	0.136275	0.276211	0.0877256	0.0403983	0.383023	0.143188	0.0665599	5.38742	0.546229	0.779814	0.0978942	0.208276	0.0684347	0.0488879	0.428657	0.0876374	0.0257366	0.31875	0.150741	2.82899	0.376975	1.26662	0.171426	0.406059	0.0918209	0.729871	0.310569	0.209498	0.562825	5.54239	0.49177	0.187699	0.715854	0.087981	2.9985
PS19	Surveillance	Male	28	0.0360152	0.688422	0.079212	0.113147	0.262285	0.915089	0.107161	0.122217	0.171544	3.26185	0.4531	0.12427	0.304116	0.0621763	0.0819139	0.3782	0.133357	0.0612405	6.02422	0.498635	0.951969	0.0993142	0.201012	0.0736739	0.0595603	0.508091	0.136034	0.0517093	0.372882	0.152452	3.56062	0.473594	1.57193	0.197894	0.316279	0.0997057	0.526215	0.383067	0.316289	0.514589	5.02422	0.744703	0.174834	0.793516	0.110535	3.40471
PS20	Surveillance	Male	38	0.0815916	0.568305	0.133016	0.171111	0.450112	0.844005	0.111033	0.119889	0.162279	5.89337	0.534574	0.205265	0.268372	0.082541	0.0521749	0.37675	0.113839	0.0777206	7.79877	0.452814	1.23425	0.0971007	0.231789	0.134886	0.0852085	0.384314	0.104057	0.0303431	0.291956	0.15437	2.92085	0.406418	1.64482	0.158267	0.279787	0.0785252	0.584435	0.28359	0.17333	0.639329	3.84794	0.549105	0.18034	0.636529	0.100864	3.34342
PS21	Surveillance	Male	41	0.0571544	0.475146	0.0725018	0.10662	0.285024	0.725848	0.0734631	0.176353	0.130642	2.38783	0.350843	0.128722	0.322012	0.0763198	0.0466291	0.391053	0.112097	0.0440829	5.03534	0.494137	0.706699	0.0803843	0.177418	0.0666181	0.0566987	0.425569	0.0957175	0.0298531	0.283574	0.181506	3.31651	0.430964	1.36161	0.149761	0.375198	0.0799837	0.693231	0.344265	0.222243	0.600217	5.58974	0.527954	0.197519	0.554296	0.0993538	3.34687
PS22	Surveillance	Male	37	0.0221818	0.484505	0.0927206	0.0834789	0.311352	0.71939	0.0898915	0.135362	0.0999049	4.14561	0.5732	0.143401	0.250771	0.0760744	0.0582025	0.410641	0.101321	0.0929358	7.52825	0.477039	0.856499	0.106445	0.196939	0.0845418	0.0467565	0.342817	0.106216	0.0304265	0.323894	0.214779	3.76638	0.39388	1.62936	0.17449	0.467651	0.0738287	0.633998	0.282972	0.205403	0.878832	5.4196	0.554409	0.192235	0.55387	0.0726082	3.64553
PS23	Surveillance	Male	40	0.038446	0.491933	0.0758661	0.108896	0.228306	0.881863	0.0847921	0.151104	0.135208	2.38496	0.415417	0.165597	0.296288	0.0802319	0.0501839	0.359446	0.135828	0.0741572	5.57256	0.495221	1.05787	0.102389	0.201589	0.0729613	0.0653896	0.379086	0.0869318	0.0383991	0.302109	0.230416	4.01967	0.354238	2.19056	0.178747	0.416253	0.0920426	0.82504	0.295279	0.220234	0.653269	4.84416	0.829208	0.169663	0.621487	0.0877742	3.43601
PS24	Surveillance	Male	39	0.0316575	0.579113	0.0977222	0.107055	0.285324	0.774001	0.108461	0.144506	0.124507	3.67326	0.411951	0.135816	0.255582	0.0666452	0.0518488	0.379867	0.132045	0.0865865	7.15339	0.398198	0.75457	0.0882769	0.179314	0.0769455	0.0538102	0.404527	0.114103	0.036596	0.338408	0.207576	4.06073	0.458185	1.42289	0.165533	0.451263	0.102578	0.632306	0.302612	0.252048	0.946911	5.39217	0.550577	0.231651	0.711641	0.0837054	4.043
PS25	Surveillance	Male	42	0.0475587	0.728898	0.130104	0.135975	0.370616	0.921648	0.114129	0.136399	0.15767	5.77481	0.52092	0.110471	0.287716	0.0712271	0.0762226	0.493951	0.143371	0.0954735	8.47256	0.440009	1.05555	0.0831247	0.179073	0.0948912	0.0583595	0.406106	0.145244	0.0556051	0.326735	0.175179	3.27179	0.585365	1.59182	0.182012	0.402944	0.0937492	0.563556	0.373784	0.236161	0.936969	5.1503	0.543572	0.151397	0.71535	0.0961722	3.6491
PS26	Surveillance	Male	34	0.0456018	0.612997	0.0952375	0.133942	0.235181	0.857729	0.094739	0.163446	0.165374	2.80864	0.37971	0.13819	0.316203	0.082066	0.0522382	0.424051	0.140513	0.0568341	5.06469	0.469813	0.745584	0.0950379	0.181194	0.0650462	0.0535152	0.446203	0.139973	0.0207726	0.320019	0.1772	3.17272	0.446727	1.28022	0.167284	0.38588	0.093527	0.666262	0.312607	0.256742	0.7225	5.24875	0.5451	0.234428	0.659595	0.0973438	3.65726
PS27	Surveillance	Male	27	0.0300468	0.622942	0.101786	0.0848952	0.180126	0.761279	0.100165	0.141883	0.0929131	3.00285	0.239703	0.131538	0.205773	0.0719667	0.0346144	0.380107	0.0902081	0.0838729	6.27049	0.262299	0.533779	0.0807036	0.135917	0.0920694	0.0612477	0.356952	0.146979	0.0365003	0.304512	0.197101	3.53703	0.393789	1.2049	0.146266	0.432341	0.0807057	0.497719	0.306469	0.232582	0.63202	5.38855	0.498706	0.243631	0.589194	0.077088	3.94104
PS28	Surveillance	Male	32	0.0475179	0.629269	0.110598	0.109119	0.613305	0.838145	0.115739	0.132896	0.130867	4.3711	0.880399	0.21808	0.23427	0.0704697	0.0484813	0.364849	0.100402	0.112218	8.33593	0.625541	0.860681	0.119002	0.252588	0.0984697	0.0734714	0.396825	0.118618	0.0255534	0.285566	0.185418	3.71482	0.39178	1.67785	0.15593	0.423367	0.0703862	0.527916	0.281286	0.199761	0.564419	4.52718	0.621649	0.211328	0.6186	0.0856059	3.33813
PS29	Surveillance	Male	49	0.0425969	0.570488	0.11904	0.114169	0.419196	0.731518	0.104546	0.129022	0.144899	5.35948	0.54434	0.230371	0.255132	0.080023	0.044618	0.426565	0.128931	0.0656315	6.46562	0.558627	1.67352	0.13237	0.288569	0.102178	0.054817	0.394865	0.107317	0.0444188	0.344571	0.169911	3.07283	0.498577	2.13654	0.21702	0.348984	0.0881007	0.540708	0.266532	0.262776	0.7264	4.75562	0.76627	0.314125	0.676045	0.0803525	3.2337
PS30	Surveillance	Male	64	0.0463458	0.469879	0.0929987	0.144728	0.447165	0.682378	0.11662	0.173655	0.143438	3.43402	0.59474	0.153729	0.228144	0.0792294	0.0612192	0.413764	0.146345	0.0532835	4.5897	0.576594	0.694875	0.106718	0.189309	0.111328	0.0582547	0.355689	0.132879	0.0243394	0.293464	0.146782	2.33089	0.432941	0.919608	0.16566	0.355859	0.127221	0.551236	0.352589	0.245788	0.408362	5.2005	0.393254	0.178002	0.796768	0.0932807	2.93781
PS31	Surveillance	Male	51	0.0779826	0.651911	0.115659	0.150986	0.395301	0.948236	0.110759	0.144137	0.19788	3.82451	0.597062	0.236721	0.333177	0.109942	0.0860693	0.396644	0.13565	0.0585267	5.89949	0.559896	1.48071	0.144242	0.333748	0.0569579	0.0584417	0.54748	0.155836	0.0276045	0.308758	0.18031	3.71259	0.423107	2.27608	0.225007	0.404768	0.0884156	0.585403	0.26195	0.227141	0.623399	4.89462	0.861195	0.252737	0.683776	0.0700007	3.97463
PS32	Surveillance	Male	40	0.0784274	0.485507	0.100981	0.150118	0.280805	0.758601	2.11684	0.138803	0.153745	4.76976	0.350189	0.130972	0.272929	0.112106	0.0848771	0.433085	1.06524	0.0829653	7.48769	0.337595	0.86671	0.145531	0.186813	0.0674144	0.0271932	0.366972	0.133537	0.0431639	0.317822	0.171682	3.5101	0.461511	1.24207	0.17158	0.316612	0.0731059	0.619584	0.278236	0.212277	0.796378	4.35186	0.533694	0.170856	0.652535	0.0588461	3.73117
PS33	Surveillance	Male	41	0.0197832	0.54693	0.0654955	0.0646468	0.186984	0.687058	0.07932	0.126544	0.102099	2.28032	0.379754	0.105371	0.224243	0.0563887	0.045456	0.350188	0.10559	0.0743667	5.49	0.392072	0.715874	0.0947361	0.193243	0.067183	0.0529212	0.427222	0.138847	0.0388012	0.238627	0.194455	3.94376	0.429749	1.40939	0.206618	0.348898	0.0808869	0.59753	0.284751	0.233097	0.783728	4.48337	0.746877	0.216869	0.658264	0.0958486	4.32757
PS34	Surveillance	Male	38	0.0317603	0.512935	0.0778848	0.0743282	0.208163	0.741042	0.0765304	0.166088	0.0752396	3.519	0.231044	0.0768002	0.235447	0.0723125	0.0474779	0.380497	0.0882837	0.0780784	6.67998	0.268456	0.689718	0.0710481	0.116778	0.104057	0.0443262	0.405651	0.0908913	0.0275165	0.301729	0.216591	3.8562	0.337536	1.20482	0.155735	0.403269	0.0981347	0.703257	0.246225	0.222865	0.738882	4.44946	0.553849	0.144677	0.551283	0.0800491	3.43311
PS35	Surveillance	Male	57	0.0217183	0.582855	0.0674206	0.0877936	0.307784	0.836451	0.0879562	0.134907	0.135217	2.77312	0.531537	0.196686	0.291577	0.0711478	0.0491882	0.355213	0.108334	0.0725554	5.46655	0.551353	0.665789	0.128168	0.26865	0.0731346	0.0742898	0.423059	0.101635	0.0328318	0.316852	0.209054	2.98351	0.447689	1.38152	0.204016	0.525337	0.0803482	0.761197	0.322953	0.209382	0.621649	6.48153	0.541537	0.31954	0.627945	0.0841688	3.63549
PS36	Surveillance	Male	40	0.0922678	0.620086	0.0640293	0.0981018	0.442052	0.885103	0.0653245	0.185372	0.15989	2.52608	0.563769	0.24182	0.311389	0.0560225	0.0353509	0.400801	0.0988215	0.0793183	5.24427	0.476063	0.952435	0.120513	0.254209	0.102037	0.101119	0.468403	0.0815403	0.0187783	0.290997	0.187047	3.07861	0.35772	1.76761	0.16362	0.406503	0.0945273	0.761036	0.329938	0.243587	0.611673	5.11	0.585437	0.158623	0.646989	0.0689755	3.06719
PS37	Surveillance	Male	26	0.0923985	0.754293	0.109432	0.140203	0.474615	1.03448	0.111719	0.148211	0.173514	4.28927	0.560769	0.214795	0.386296	0.048272	0.0410629	0.42778	0.129107	0.106991	7.31131	0.53157	0.925793	0.111311	0.185039	0.100393	0.0860079	0.552817	0.123835	0.0299148	0.339464	0.19166	3.94319	0.495235	1.33925	0.154848	0.48197	0.0847817	0.778906	0.345729	0.232917	0.813437	5.58736	0.524795	0.1476	0.664816	0.0786981	4.2217
PS38	Surveillance	Male	43	0.0463453	0.573786	0.100392	0.110998	0.443214	0.745764	0.0833297	0.117141	0.130397	4.29679	0.672123	0.247233	0.302471	0.0734188	0.0353738	0.381279	0.135483	0.0799232	6.56426	0.606618	1.03084	0.11869	0.286318	0.0895853	0.0744874	0.38696	0.0900581	0.0252029	0.371069	0.183212	3.00447	0.41834	1.68536	0.192414	0.374218	0.0973048	0.736307	0.273126	0.232931	0.709711	4.53851	0.562755	0.220928	0.710311	0.0675427	3.20781
PS39	Surveillance	Male	34	0.0322305	0.485361	0.0716429	0.111637	0.192826	0.845035	0.0951552	0.142804	0.140445	1.59756	0.436215	0.0923219	0.319366	0.0749456	0.041939	0.340853	0.134583	0.0575297	3.92362	0.520546	0.462229	0.0748548	0.132013	0.0693164	0.0461929	0.435107	0.098408	0.0374821	0.299997	0.226896	3.35228	0.408093	0.88727	0.155447	0.471696	0.0924392	0.815262	0.339595	0.192913	0.577471	6.32416	0.397659	0.143879	0.682709	0.0974335	3.58513
PS40	Surveillance	Male	52	0.059479	0.580294	0.105447	0.153951	0.456431	0.890135	0.0953742	0.149522	0.190009	3.84015	0.487212	0.165048	0.31872	0.0673523	0.0553322	0.386376	0.150593	0.0396455	4.72868	0.371644	1.01758	0.0866733	0.16675	0.070365	0.0754906	0.457544	0.0968917	0.0234479	0.248247	0.163608	2.12194	0.357449	1.36689	0.111333	0.293178	0.104604	0.843901	0.275713	0.170004	0.538496	4.66738	0.471726	0.121548	0.677987	0.0929138	2.73488
PS41	Surveillance	Male	38	0.0370323	0.3799	0.0781587	0.0790481	0.326603	0.627717	0.0674629	0.1328	0.0901579	4.16096	0.440349	0.124856	0.218483	0.0580319	0.041554	0.361583	0.104642	0.0890026	7.04259	0.398062	1.21092	0.0697959	0.145055	0.0841484	0.0605623	0.321875	0.0829396	0.0253487	0.256493	0.174201	3.33709	0.346944	1.78592	0.139971	0.354776	0.0982768	0.572466	0.245523	0.178821	0.718085	4.22084	0.589123	0.0999506	0.604323	0.0860482	3.02521
PS42	Surveillance	Male	37	0.022527	0.357405	0.0902743	0.0712204	0.212788	0.496013	0.076773	0.125935	0.0764544	3.92946	0.305298	0.0837484	0.161478	0.0787556	0.0456837	0.400191	0.105992	0.0774338	6.20959	0.341959	0.94493	0.0649506	0.117432	0.069058	0.0490555	0.283876	0.115953	0.041471	0.299006	0.177119	3.93772	0.486025	1.22467	0.152381	0.429924	0.0876647	0.516362	0.326903	0.227009	0.958095	5.52689	0.482479	0.128711	0.687619	0.0816449	4.81467
PS43	Surveillance	Male	42	0.0302433	0.412272	0.0655958	0.0566845	0.28023	0.571181	0.0609895	0.134355	0.0646169	3.79785	0.362065	0.137058	0.185267	0.0613263	0.0271985	0.352667	0.0930067	0.0764559	6.05081	0.346115	0.991204	0.0896418	0.184112	0.0959606	0.0555377	0.284072	0.0772778	0.035156	0.235965	0.156076	2.63218	0.354226	1.49017	0.155073	0.411288	0.0778083	0.649003	0.280604	0.190374	0.773854	5.46346	0.449236	0.134259	0.615205	0.0909442	2.96131
PS44	Surveillance	Male	45	0.0303182	0.378045	0.0813241	0.0979593	0.20749	0.531059	0.0753999	0.121058	0.0837046	3.77347	0.324783	0.0627914	0.196817	0.0725108	0.0323778	0.379241	0.103838	0.065431	6.65196	0.393263	0.622101	0.0664108	0.126604	0.0948247	0.0445817	0.313729	0.103835	0.0360912	0.334277	0.1778	3.66281	0.430485	1.09789	0.158018	0.38176	0.0865452	0.572778	0.302184	0.237113	0.713441	5.18194	0.465427	0.111013	0.669649	0.0628259	4.14722
PS45	Surveillance	Male	39	0.0289812	0.424459	0.0710546	0.0654855	0.199134	0.636616	0.0655953	0.155946	0.0870406	2.28702	0.337302	0.0956871	0.231899	0.0691967	0.0385396	0.342144	0.109561	0.0707479	4.99981	0.406588	0.637053	0.0654613	0.126128	0.0963663	0.0579903	0.353678	0.102016	0.0224409	0.269547	0.176597	3.58341	0.359206	1.06062	0.13856	0.357422	0.0889999	0.694628	0.26365	0.221647	0.716469	4.47603	0.473598	0.0858246	0.664132	0.076048	3.68397
PS46	Surveillance	Female	50	0.0444783	0.768279	0.101125	0.146557	0.276923	0.960713	0.110203	0.133654	0.202322	2.18608	0.618219	0.144905	0.28724	0.0703653	0.0674992	0.372365	0.143388	0.0745402	5.73526	0.801841	0.721396	0.109193	0.253514	0.0629655	0.0725067	0.46572	0.161596	0.0561308	0.331424	0.18735	5.38387	0.537885	1.61697	0.254926	0.426469	0.0816008	0.511889	0.476587	0.277276	0.845684	6.61899	0.805944	0.237685	0.661467	0.118933	5.49401
PS47	Surveillance	Female	51	0.0295148	0.426994	0.0949517	0.09838	0.200252	0.554491	0.089195	0.143395	0.0991041	3.54618	0.282258	0.168596	0.194119	0.0747006	0.0449083	0.357832	0.0888055	0.0452383	4.66009	0.292085	0.68635	0.102707	0.200203	0.0687075	0.0351806	0.285104	0.112273	0.0336683	0.274076	0.132306	2.59397	0.408274	1.34472	0.147263	0.284339	0.0824705	0.412411	0.238342	0.191621	0.526306	4.33999	0.562021	0.328191	0.520543	0.0961963	2.94996
PS48	Surveillance	Female	30	0.0228954	0.592147	0.0869446	0.105582	0.21962	0.800566	0.0893358	0.158084	0.127691	2.56734	0.548077	0.0847944	0.273184	0.0616048	0.045195	0.405341	0.122988	0.0667717	5.98647	0.637912	0.663159	0.0818529	0.152644	0.0775794	0.0679268	0.435628	0.112232	0.0471409	0.397417	0.196717	4.26146	0.525275	1.15641	0.179153	0.438006	0.0871211	0.616784	0.383255	0.350009	0.68054	6.25489	0.54795	0.15301	0.674008	0.0912077	3.86723
PS49	Surveillance	Female	40	0.0237852	0.576332	0.0862061	0.0864564	0.236849	0.805183	0.0890921	0.165314	0.123601	2.7547	0.480501	0.134646	0.287051	0.0657107	0.0511036	0.368514	0.101676	0.0713398	5.36632	0.609662	0.790008	0.101184	0.195852	0.0673599	0.059352	0.410507	0.120748	0.0431256	0.331792	0.190366	4.27807	0.502673	1.50826	0.180255	0.411701	0.0824556	0.668204	0.351867	0.283759	0.83161	6.21453	0.71465	0.188696	0.633167	0.0975761	4.74798
PS50	Surveillance	Female	41	0.02288	0.589958	0.0933564	0.0857585	0.262987	0.820016	0.0953701	0.129147	0.135332	4.60773	0.446937	0.165925	0.312214	0.0619974	0.0500033	0.33679	0.116566	0.0719499	6.15644	0.434501	0.924705	0.11367	0.211686	0.0920579	0.0331761	0.475889	0.16271	0.0474633	0.361516	0.157904	3.25082	0.497975	1.16492	0.1664	0.340516	0.0718357	0.586674	0.274463	0.275125	0.612894	5.72386	0.545754	0.285429	0.620657	0.0992619	3.97498
PS51	Surveillance	Female	32	0.0219241	0.571748	0.0782278	0.0884461	0.149593	0.818717	0.0984897	0.161657	0.134237	1.92328	0.274366	0.0959791	0.29125	0.0655106	0.0724705	0.325326	0.102594	0.0561706	4.93725	0.380139	0.743428	0.0708409	0.143794	0.062573	0.0461985	0.45909	0.14517	0.0495196	0.29142	0.165964	4.23813	0.434469	1.66111	0.156464	0.358068	0.0864963	0.552418	0.303975	0.250459	0.625348	5.16585	0.782479	0.187763	0.628816	0.0969676	4.2988
PS52	Surveillance	Female	35	0.02981	0.622375	0.0863447	0.0814104	0.18896	0.821115	0.0878911	0.137687	0.140381	1.73334	0.486896	0.151298	0.275076	0.0679544	0.0671612	0.308877	0.10517	0.0598492	4.96548	0.643048	0.494353	0.120346	0.251054	0.0646028	0.0456983	0.450209	0.153387	0.0483485	0.32626	0.188569	4.8701	0.463749	1.45369	0.219156	0.33096	0.0791497	0.564503	0.258903	0.275698	0.697873	5.1241	0.815328	0.297491	0.568966	0.0907828	4.87097
PS53	Surveillance	Female	38	0.0307601	0.698558	0.0906404	0.0822365	0.203624	0.984986	0.0963932	0.1467	0.159986	2.36677	0.351872	0.10455	0.323682	0.0795527	0.0721417	0.331291	0.115967	0.0689444	5.48997	0.528361	0.713439	0.0770363	0.159372	0.0686232	0.0540411	0.527295	0.161022	0.0464632	0.297825	0.17621	4.3446	0.499794	1.38212	0.19115	0.408382	0.0798612	0.598356	0.289151	0.253511	0.724561	5.54226	0.722785	0.209865	0.600452	0.0906606	4.97037
PS54	Surveillance	Female	40	0.0236716	0.749997	0.0908519	0.0856311	0.193264	1.03671	0.091036	0.118817	0.139474	3.90978	0.318684	0.15174	0.372037	0.0688978	0.0776524	0.347345	0.116502	0.0691246	5.91285	0.374627	1.06069	0.0913741	0.202534	0.0706638	0.0546533	0.636412	0.199722	0.0460163	0.291889	0.171613	3.41638	0.497311	1.79592	0.17184	0.312673	0.0770972	0.664039	0.289487	0.266025	0.610536	4.54485	0.87087	0.288311	0.671061	0.0989438	4.15498
PS55	Surveillance	Female	50	0.0228835	0.546044	0.0746135	0.0802272	0.205074	0.724316	0.0887252	0.158769	0.11843	3.18542	0.285379	0.104931	0.280135	0.0751348	0.0573623	0.365755	0.121019	0.0651119	6.11506	0.330387	0.759876	0.07983	0.160275	0.114678	0.070497	0.400661	0.112821	0.0439328	0.310403	0.155673	3.07276	0.460678	1.26708	0.152734	0.338122	0.0883687	0.629731	0.307673	0.249316	0.89349	4.4796	0.493593	0.224178	0.727773	0.11057	3.83435
PS56	Surveillance	Female	50	0.0458832	0.52495	0.0645257	0.0944134	0.224302	0.72301	0.0689979	0.18385	0.124648	2.17997	0.475137	0.0971239	0.268361	0.0658311	0.0479693	0.346619	0.0929546	0.0403063	3.95091	0.424169	0.584393	0.0922523	0.170591	0.0425167	0.043649	0.427071	0.110809	0.0460096	0.316224	0.130901	2.20828	0.405224	0.995916	0.152936	0.281947	0.0805754	0.540325	0.312615	0.256318	0.548664	4.97451	0.472592	0.169783	0.627199	0.109871	3.31118
PS57	Surveillance	Female	27	0.108867	0.603868	0.116715	0.113582	0.34501	0.746359	0.0857671	0.17313	0.119553	4.60813	0.386297	0.180544	0.316367	0.0736356	0.0349216	0.388647	0.101632	0.10026	8.04731	0.423122	1.29921	0.108929	0.237272	0.0887069	0.0632188	0.479779	0.145418	0.0315848	0.328538	0.138859	4.07129	0.414144	2.24	0.184529	0.36823	0.0684775	0.538985	0.274383	0.274246	0.986599	4.65763	0.793428	0.178954	0.581278	0.0726589	4.31054
PS58	Surveillance	Female	55	0.0254471	0.472588	0.0968408	0.100151	0.313704	0.631771	0.0806933	0.143122	0.0885323	4.58397	0.537439	0.122407	0.205623	0.072193	0.0483464	0.393474	0.104029	0.0794041	7.33228	0.447118	1.23624	0.0944747	0.199016	0.0719678	0.0508422	0.370361	0.116538	0.0591557	0.322975	0.162322	3.53818	0.499075	1.68609	0.177971	0.304264	0.0804311	0.558836	0.328137	0.263716	0.845373	4.52734	0.54747	0.163397	0.626404	0.0882838	3.78418
PS59	Surveillance	Female	55	0.0411589	0.639845	0.0820631	0.11047	0.263306	0.858538	0.0738663	0.147433	0.162397	2.90038	0.518113	0.148494	0.313659	0.0728533	0.0750475	0.385441	0.122891	0.0538981	4.84048	0.573145	0.923234	0.0829386	0.182135	0.0741052	0.0799803	0.497766	0.0912288	0.0439173	0.345102	0.15557	2.89263	0.514719	1.18211	0.155327	0.342324	0.0935778	0.647924	0.321833	0.29377	0.843379	5.01271	0.534259	0.148939	0.696021	0.0929084	3.72405
PS60	Surveillance	Female	49	0.0249142	0.790784	0.0688076	0.0947431	0.313402	1.02506	0.107392	0.142797	0.190687	2.81848	0.636048	0.297534	0.341797	0.079302	0.0712098	0.389356	0.153422	0.0750638	5.36262	0.670156	1.02398	0.169258	0.379488	0.0821388	0.0744851	0.444128	0.15234	0.048003	0.424006	0.171938	3.2652	0.529824	1.95224	0.239193	0.384909	0.114576	0.595149	0.333273	0.332813	0.705428	5.84199	0.720734	0.361982	0.741339	0.105711	3.68986
PS61	Surveillance	Female	38	0.0153818	0.76172	0.0307048	0.0702572	0.231567	0.870911	0.0290434	0.21705	0.151633	1.13559	0.255938	0.144511	0.32517	0.03077	0.0171669	0.386917	0.0883212	0.0379788	3.00129	0.488873	0.294722	0.107856	0.14605	0.0388496	0.0472368	0.503977	0.0956279	0.0190204	0.318943	0.146833	3.15766	0.505623	0.716196	0.135594	0.422944	0.0918108	0.662352	0.372736	0.312449	0.445647	5.43331	0.420174	0.118033	0.655757	0.0899394	3.56825
PS62	Surveillance	Female	39	0.0234951	0.525233	0.0982407	0.0735228	0.202417	0.822439	0.105238	0.146703	0.105024	2.50744	0.38091	0.123972	0.270615	0.072614	0.0573626	0.331479	0.101277	0.0804397	6.21357	0.414213	0.715012	0.0917824	0.179326	0.0726216	0.0401785	0.464494	0.126248	0.0336589	0.291829	0.221308	5.09959	0.416823	1.5367	0.17931	0.394219	0.0811057	0.745842	0.284672	0.249011	0.733474	5.12112	0.670116	0.186784	0.57047	0.0980342	4.47082
PS63	Surveillance	Female	40	0.0191225	0.506618	0.116237	0.0799804	0.238123	0.774345	0.0767062	0.143475	0.151184	2.32275	0.344299	0.121058	0.244374	0.0728428	0.0514542	0.34422	0.0904173	0.0607587	5.22619	0.363523	0.605103	0.0872756	0.159895	0.0752342	0.0579025	0.395156	0.111427	0.0334981	0.292588	0.150386	3.64254	0.483172	1.38636	0.1572	0.338922	0.0950571	0.506954	0.283213	0.240166	0.968396	5.13127	0.590361	0.204855	0.594507	0.108099	4.57566
PS64	Surveillance	Female	34	0.0367784	0.682472	0.0732696	0.0987392	0.299029	1.08679	0.0824043	0.176908	0.162278	2.4993	0.521617	0.152373	0.385523	0.071628	0.0650274	0.382503	0.105033	0.0593048	5.27368	0.517627	0.627807	0.0961906	0.19561	0.072009	0.0597857	0.594601	0.124841	0.0415527	0.287977	0.198502	3.34082	0.445065	1.39774	0.151565	0.383281	0.0810748	0.664084	0.356824	0.249748	0.69021	4.71167	0.567525	0.178252	0.547519	0.10111	4.08927
PS65	Surveillance	Female	41	0.042612	0.646377	0.090168	0.130284	0.288684	0.852696	0.0866494	0.172653	0.205445	2.16312	0.521699	0.138718	0.331094	0.0867202	0.0707034	0.389392	0.12464	0.0630312	4.6973	0.67847	0.742504	0.10791	0.237226	0.0399721	0.0494892	0.527028	0.148973	0.0442087	0.359638	0.153198	4.12145	0.471972	1.47785	0.190885	0.355231	0.0951838	0.571677	0.365156	0.276759	0.597685	5.49043	0.726731	0.269586	0.717017	0.0804416	4.46979
PS66	Surveillance	Female	41	0.0264407	0.49016	0.0909929	0.0734128	0.233465	0.732708	0.0931358	0.158193	0.114154	3.74519	0.32956	0.121728	0.229035	0.0801198	0.0410938	0.395111	0.094194	0.0852695	6.311	0.392701	0.937461	0.0781612	0.151282	0.0795377	0.0589152	0.376839	0.120243	0.0327798	0.317337	0.186329	4.04456	0.418118	1.4543	0.142363	0.389476	0.0751083	0.51114	0.284048	0.243871	0.801956	4.39869	0.54549	0.199858	0.638512	0.0685438	4.57113
PS67	Surveillance	Female	42	0.0436539	0.592623	0.0818959	0.109501	0.244818	0.920889	0.0685994	0.137566	0.128678	2.41265	0.361948	0.129287	0.308119	0.069622	0.0472307	0.325953	0.107283	0.0739867	5.3456	0.391732	0.798773	0.0782336	0.172826	0.0797795	0.0593529	0.457802	0.147098	0.0265699	0.296293	0.178488	3.71311	0.35197	1.65419	0.156601	0.320235	0.0823062	0.64714	0.230532	0.220573	0.755931	3.8813	0.703113	0.185557	0.584857	0.084346	4.26613
PS68	Surveillance	Female	27	0.0399943	0.727342	0.0708323	0.0947886	0.258381	1.04686	0.0810236	0.150496	0.154686	1.77157	0.420457	0.151891	0.317717	0.065679	0.0704461	0.352841	0.111324	0.062675	4.96373	0.481048	0.569849	0.0859302	0.162439	0.0602208	0.0574003	0.550709	0.133772	0.030681	0.267559	0.167687	4.49125	0.489795	1.54202	0.150517	0.385144	0.0790107	0.553425	0.293303	0.239287	0.535346	5.41265	0.729	0.155144	0.599175	0.0849284	4.12476
PS69	Surveillance	Female	41	0.0219981	0.538297	0.0736289	0.0747371	0.172323	0.755363	0.0768593	0.126165	0.116609	2.94161	0.286748	0.145585	0.271255	0.0615122	0.0599312	0.319296	0.109001	0.0676351	4.72689	0.349784	0.806356	0.0870722	0.164453	0.0744241	0.0549257	0.430101	0.115994	0.0358505	0.264108	0.16413	3.35223	0.436033	1.32871	0.152778	0.379721	0.0822861	0.542632	0.325869	0.216394	0.71711	5.54226	0.608891	0.226963	0.632171	0.110331	4.06607
PS70	Surveillance	Female	49	0.0394263	0.687525	0.0607428	0.115477	0.212275	0.883011	0.0734556	0.140806	0.175666	2.4555	0.38237	0.236912	0.315824	0.0626995	0.060956	0.366267	0.1324	0.0501554	3.78335	0.531877	0.961854	0.0946102	0.192137	0.061011	0.0666698	0.459786	0.0873156	0.0340361	0.315877	0.15623	3.52722	0.46541	1.488	0.175894	0.373078	0.0761963	0.610405	0.34923	0.26204	0.635259	6.18179	0.690932	0.191241	0.625772	0.0993777	4.14093
PS71	Surveillance	Female	54	0.034676	0.499779	0.0686475	0.0868572	0.227512	0.630276	0.0687604	0.184489	0.107661	2.90723	0.301864	0.152749	0.193931	0.0789317	0.0400076	0.477688	0.10257	0.0445507	3.67751	0.326475	1.32235	0.104929	0.214464	0.0741961	0.0577901	0.387923	0.0721325	0.0407638	0.323134	0.14577	1.89325	0.588127	1.54089	0.149671	0.386562	0.0901038	0.650276	0.388541	0.281366	0.588925	5.99217	0.491845	0.224915	0.645157	0.0897524	2.26168
PS72	Surveillance	Female	36	0.0252907	0.446518	0.0868789	0.0792153	0.180605	0.698642	0.0823431	0.110582	0.116113	2.88013	0.299492	0.205493	0.292438	0.0689459	0.0796735	0.314194	0.0924383	0.0555934	5.11907	0.377441	0.687247	0.121039	0.263274	0.0736672	0.0541222	0.484881	0.146153	0.0436073	0.27964	0.15246	2.9367	0.495565	1.41414	0.196466	0.351905	0.0845479	0.537041	0.305863	0.246389	0.738776	5.77448	0.655431	0.484534	0.582974	0.0973176	3.82033
PS73	Surveillance	Female	37	0.0291142	0.600269	0.0635484	0.0876581	0.195983	0.920565	0.0812513	0.146949	0.150234	1.51186	0.439651	0.112741	0.275313	0.0673684	0.04951	0.351291	0.106589	0.0610092	4.34135	0.522589	0.581137	0.0956538	0.186084	0.0423669	0.0451298	0.424698	0.176942	0.0354854	0.322883	0.158877	3.98326	0.423374	1.34274	0.170846	0.339691	0.0866517	0.455663	0.266369	0.252056	0.629352	5.16731	0.658799	0.232742	0.578486	0.0860516	4.61278
PS74	Surveillance	Female	44	0.0416153	0.622033	0.0941258	0.114042	0.196828	0.869872	0.107256	0.155279	0.169924	2.94501	0.405639	0.12	0.309292	0.0700135	0.0758356	0.318777	0.104818	0.0491167	4.81603	0.560088	0.851528	0.0807105	0.166254	0.0499092	0.0435094	0.530974	0.150536	0.0557407	0.259633	0.151369	3.61433	0.4345	1.44523	0.155469	0.32775	0.0769085	0.510747	0.341902	0.211936	0.699935	5.27587	0.684601	0.178731	0.597041	0.0940997	4.8661
PS75	Surveillance	Female	37	0.0327306	0.544458	0.0726613	0.0984274	0.183592	0.76183	0.0773808	0.139571	0.138378	2.52913	0.344013	0.127691	0.246304	0.0634819	0.0472821	0.371553	0.104821	0.0615458	5.13798	0.409716	0.703942	0.0790518	0.154761	0.0542561	0.0547355	0.40113	0.133176	0.038316	0.330649	0.179472	3.87545	0.509756	1.37273	0.162129	0.359374	0.066252	0.549601	0.298532	0.289311	0.721257	5.51591	0.625312	0.204854	0.570519	0.0834427	4.45062
PS76	Surveillance	Female	55	0.0409215	0.524007	0.0944712	0.089659	0.265404	0.743462	0.0856667	0.136061	0.100525	5.46518	0.258498	0.191888	0.23277	0.0582487	0.0505598	0.358138	0.1151	0.0708438	6.55029	0.237696	1.43316	0.0966668	0.181432	0.0739114	0.0539365	0.342076	0.11128	0.0281289	0.32387	0.139559	2.364	0.449835	1.41184	0.144265	0.330738	0.0884388	0.558438	0.283395	0.250481	0.802407	5.42625	0.501845	0.24853	0.527284	0.0922068	3.23594
PS77	Surveillance	Female	39	0.0353097	0.537768	0.0951339	0.0884537	0.271111	0.788663	0.0917177	0.138767	0.110266	3.54032	0.405358	0.158713	0.269438	0.0835722	0.0572335	0.337577	0.092881	0.0804937	6.55059	0.443957	0.840623	0.0922165	0.190775	0.0758116	0.0607864	0.418027	0.170762	0.0287155	0.32812	0.166894	4.33138	0.40029	1.65393	0.190593	0.334561	0.0765362	0.517151	0.241094	0.259791	0.817694	4.33491	0.767568	0.197674	0.532282	0.0822918	4.3601
PS78	Surveillance	Female	33	0.0404969	0.787186	0.0697797	0.0973199	0.262169	0.901452	0.0892083	0.162042	0.181914	3.23056	0.388774	0.167594	0.291153	0.0641332	0.0633907	0.408467	0.126439	0.0680462	4.56024	0.487054	1.07409	0.0692908	0.146504	0.0674069	0.0758294	0.454783	0.125768	0.0466224	0.356128	0.146159	3.00351	0.596634	1.48571	0.149631	0.384121	0.0888556	0.445356	0.372688	0.314489	0.715631	5.58921	0.564864	0.152915	0.631208	0.113722	4.13168
PS79	Surveillance	Female	30	0.0316041	0.645517	0.0712726	0.090986	0.183187	0.747088	0.07055	0.123433	0.128491	2.71344	0.278783	0.154649	0.247003	0.0649051	0.0738581	0.409286	0.116202	0.0659534	5.64789	0.351159	0.742388	0.0821976	0.158637	0.0600394	0.0514802	0.414822	0.183697	0.0380321	0.422916	0.157395	3.72509	0.562216	1.42406	0.164782	0.364846	0.100454	0.462291	0.299919	0.386981	0.794989	5.60467	0.617388	0.263628	0.588923	0.0954875	4.2739
PS80	Surveillance	Female	42	0.0175849	0.426917	0.0622221	0.0746586	0.166978	0.68254	0.0616735	0.129278	0.0862552	3.17335	0.244019	0.100951	0.231439	0.0518158	0.0322095	0.325299	0.0776885	0.0653285	5.29103	0.257973	1.0546	0.064884	0.114402	0.0569901	0.0525542	0.35103	0.121456	0.0378539	0.272995	0.164188	3.01731	0.362328	1.55762	0.12934	0.319981	0.071914	0.619421	0.305154	0.208947	0.714792	4.91051	0.531515	0.156256	0.567226	0.109287	3.37839
PS81	Surveillance	Female	35	0.0641862	0.722602	0.0806771	0.0264423	0.425918	0.949985	0.0421563	0.216883	0.128658	2.65942	0.372977	0.237633	0.527527	0.0252848	0.0235162	0.296851	0.0566634	0.0744973	5.52983	0.511726	0.534261	0.0735891	0.127967	0.122783	0.0599755	0.556697	0.178326	0.130293	0.424577	0.0965186	3.81438	0.371156	1.21849	0.156166	0.305795	0.053598	0.609906	0.263905	0.305729	0.778446	4.64894	0.569697	0.280748	0.537011	0.0582036	4.71171
PS82	Surveillance	Female	44	0.0232129	0.528185	0.0591674	0.056262	0.154023	0.781168	0.0692621	0.134693	0.0973733	2.49277	0.226661	0.130303	0.22547	0.051072	0.0521589	0.324634	0.0910998	0.0698117	4.87612	0.273588	0.802704	0.0860435	0.167739	0.0912914	0.0494614	0.422092	0.099995	0.0426842	0.286581	0.160115	3.06704	0.43251	1.72019	0.148652	0.395657	0.0787818	0.545657	0.317959	0.272501	0.657789	5.10007	0.679737	0.229564	0.563799	0.104805	3.57623
PS83	Surveillance	Female	31	0.0256268	0.645489	0.08744	0.0947598	0.1886	0.823221	0.109	0.112406	0.144793	2.61922	0.29739	0.182368	0.306334	0.0717856	0.063983	0.337628	0.115857	0.0998495	6.33069	0.424869	0.541384	0.118086	0.244105	0.072158	0.0565555	0.464843	0.19555	0.0405932	0.325713	0.188379	4.95507	0.614393	1.20646	0.231473	0.463782	0.0771783	0.472526	0.34388	0.274085	1.11879	7.61958	0.639486	0.477735	0.674123	0.0883584	6.69642
PS84	Surveillance	Female	30	0.0355045	0.637585	0.0682149	0.107778	0.222889	0.981305	0.0924123	0.121473	0.19041	2.25697	0.430246	0.191207	0.422172	0.0664565	0.0708635	0.362205	0.160069	0.0622087	4.0937	0.585729	0.727266	0.110752	0.234781	0.0585306	0.0633286	0.658717	0.168484	0.0486033	0.324749	0.176683	3.56834	0.586712	1.26097	0.190876	0.412099	0.100998	0.72641	0.338415	0.293596	0.594625	6.3707	0.71665	0.269141	0.706608	0.0871392	4.82381
PS85	Surveillance	Female	38	0.0220507	0.625409	0.0663854	0.111907	0.165944	0.787112	0.0977287	0.156844	0.14971	1.60223	0.318718	0.14575	0.307727	0.071155	0.0590561	0.388002	0.124338	0.0535147	4.29723	0.402549	0.506734	0.106936	0.191671	0.0468697	0.0516249	0.528123	0.144458	0.0433428	0.306552	0.186739	3.44276	0.485904	1.37603	0.177024	0.367264	0.0892971	0.598867	0.334598	0.242246	0.554627	6.26279	0.645731	0.269556	0.619643	0.0972327	4.01766
PS86	Surveillance	Female	33	0.0323654	0.598356	0.080448	0.0833935	0.343799	0.752959	0.0626736	0.15711	0.145897	2.79702	0.438213	0.11905	0.276304	0.0473848	0.0506272	0.346172	0.0843258	0.0851654	6.39763	0.61383	0.701051	0.0850459	0.187557	0.0859551	0.0678725	0.436228	0.103258	0.0224298	0.296302	0.137952	4.37484	0.412416	1.5407	0.209478	0.375308	0.0958324	0.551466	0.30887	0.253739	0.619385	5.21582	0.718386	0.136471	0.598271	0.0747056	4.02136
HC01	Healthy	Male	34	0.0412606	0.685611	0.119848	0.132349	0.351359	0.885286	0.115456	0.122113	0.185544	3.58221	0.545037	0.141283	0.309943	0.0575875	0.0710728	0.405513	0.141286	0.100611	8.53053	0.555727	0.8335	0.0782536	0.158348	0.104342	0.0621745	0.504417	0.125226	0.0525501	0.307984	0.183591	4.76319	0.687831	1.49032	0.182405	0.371759	0.080432	0.602142	0.32273	0.262816	0.883637	5.22907	0.605687	0.179907	0.639103	0.0872452	5.04893
HC02	Healthy	Male	33	0.0259341	0.45981	0.0954818	0.0753029	0.248234	0.617387	0.0909395	0.129572	0.0854392	3.74769	0.34016	0.124449	0.202967	0.0609257	0.034082	0.317763	0.0959109	0.0891268	7.69128	0.40178	0.752509	0.0596977	0.129842	0.0879391	0.0548745	0.365061	0.109561	0.0358354	0.260343	0.186834	5.14508	0.396521	1.33077	0.158521	0.376574	0.0776307	0.659815	0.266511	0.208412	0.715203	5.11347	0.603068	0.155962	0.581645	0.0840165	4.25323
HC03	Healthy	Male	39	0.0148096	0.46779	0.0771396	0.0729959	0.239364	0.657022	0.0820085	0.124976	0.103284	2.38578	0.443308	0.144604	0.196654	0.0713215	0.0523844	0.306207	0.0922723	0.0642361	5.30464	0.426514	0.603557	0.11405	0.235878	0.0586668	0.0457223	0.363759	0.121533	0.0380794	0.249584	0.168391	3.1918	0.412253	1.29811	0.186421	0.356238	0.0806129	0.53267	0.326732	0.21088	0.732541	5.10999	0.551023	0.310791	0.604752	0.129932	3.843
HC04	Healthy	Male	32	0.0272769	0.643649	0.0915505	0.0911374	0.182748	0.909179	0.093118	0.144947	0.135839	2.26843	0.265452	0.150429	0.338631	0.0653696	0.0673257	0.368802	0.11887	0.0658459	5.27626	0.303782	0.678193	0.0843439	0.169971	0.0687265	0.0497695	0.515021	0.149774	0.0341648	0.341747	0.199049	4.17067	0.376974	1.52788	0.160314	0.352936	0.0856358	0.725178	0.280249	0.258332	0.66127	4.73311	0.776445	0.244078	0.613468	0.090398	4.00828
HC05	Healthy	Male	33	0.0200682	0.491145	0.073495	0.0733808	0.307611	0.695279	0.0762084	0.138469	0.0949106	3.28507	0.570103	0.128515	0.262386	0.0583051	0.046078	0.356651	0.0987752	0.0801269	6.22939	0.475833	1.10916	0.0798738	0.162052	0.0768413	0.0480903	0.400897	0.0971984	0.0366318	0.268794	0.166387	3.77406	0.446575	1.53344	0.135924	0.327139	0.083993	0.616906	0.282984	0.219091	0.636495	4.55982	0.521843	0.128292	0.571344	0.0946825	3.80963
HC06	Healthy	Male	31	0.0404036	0.682033	0.0757543	0.107226	0.317062	0.855332	0.0845174	0.142201	0.165845	2.77089	0.415986	0.156718	0.284306	0.0619541	0.0551547	0.418363	0.136829	0.0600153	4.83582	0.491197	0.79999	0.0812053	0.163944	0.0822972	0.0853227	0.509025	0.116652	0.0451974	0.319974	0.150826	2.60167	0.511876	1.3888	0.147231	0.398695	0.10258	0.625987	0.349673	0.248687	0.527656	5.79938	0.576557	0.19662	0.695664	0.0929144	3.40975
HC07	Healthy	Male	40	0.0263159	0.471784	0.0931257	0.103311	0.295654	0.65938	0.0855797	0.135711	0.113886	3.53462	0.416388	0.146098	0.251115	0.0814605	0.0339536	0.377215	0.0994401	0.0763099	6.12682	0.425909	0.957336	0.0975287	0.211196	0.065943	0.0627225	0.359121	0.12288	0.0297045	0.298262	0.167739	3.51768	0.398462	1.5078	0.178602	0.356533	0.089519	0.590491	0.247043	0.221536	0.678902	4.9009	0.612625	0.217698	0.634378	0.0674753	3.75378
HC08	Healthy	Male	48	0.0292938	0.535685	0.0594429	0.0842909	0.277894	0.640255	0.0741146	0.126696	0.11036	2.91511	0.4171	0.229876	0.281018	0.0608404	0.0257659	0.332922	0.107637	0.0764236	5.82028	0.482569	0.90079	0.13573	0.291206	0.0955862	0.072516	0.373905	0.107614	0.0238115	0.296364	0.161963	3.57297	0.44954	1.70079	0.192232	0.424179	0.0836963	0.57213	0.313949	0.208424	0.773452	6.1221	0.681097	0.406725	0.612542	0.0788793	3.811
HC09	Healthy	Male	38	0.0748025	0.559713	0.0958608	0.0913364	0.338358	0.756264	0.0724948	0.149961	0.110833	4.10109	0.301616	0.133542	0.310398	0.0728855	0.0430181	0.3562	0.082928	0.109685	7.73379	0.391928	0.517886	0.0828228	0.170477	0.1093	0.0581431	0.50885	0.13673	0.0327989	0.252756	0.156123	3.94767	0.455679	0.842071	0.156697	0.399	0.0725009	0.61097	0.23833	0.200333	0.792559	5.2669	0.414878	0.211693	0.550422	0.0593809	5.03836
HC10	Healthy	Male	58	0.030248	0.584624	0.0854724	0.0942105	0.30684	0.80717	0.0865346	0.145751	0.149991	3.12274	0.492503	0.175916	0.278797	0.0847052	0.0578324	0.395282	0.111604	0.0732577	6.19896	0.44647	0.943878	0.129739	0.274524	0.0864754	0.0522224	0.455006	0.122222	0.0405587	0.291876	0.168275	2.99079	0.568116	1.77197	0.198984	0.35179	0.0891864	0.650018	0.283455	0.231996	0.85462	5.37103	0.659958	0.327706	0.626091	0.0841348	3.69013
HC11	Healthy	Male	31	0.0200089	0.456979	0.0864545	0.0758325	0.289544	0.600535	0.085281	0.118771	0.0846375	3.85928	0.550199	0.118324	0.189912	0.0670001	0.0431888	0.350916	0.098152	0.0855139	6.73916	0.526865	0.843249	0.095009	0.180999	0.106713	0.043789	0.353201	0.133278	0.0408789	0.287314	0.166948	3.91471	0.476036	1.35832	0.170245	0.400846	0.0759124	0.537759	0.33175	0.233613	0.784412	5.84104	0.527984	0.192041	0.606375	0.0998102	4.18407
HC12	Healthy	Male	34	0.032912	0.51543	0.0658092	0.0938679	0.264353	0.745244	0.0845314	0.120703	0.121086	3.28657	0.437905	0.205929	0.278166	0.0584991	0.0407105	0.335364	0.133392	0.06765	5.21579	0.442856	1.10179	0.128022	0.257083	0.0929505	0.0550959	0.438131	0.099716	0.0490431	0.268301	0.178961	2.70515	0.495612	1.71404	0.170588	0.355174	0.0858714	0.79287	0.346335	0.219895	0.607917	5.75002	0.571451	0.278617	0.680557	0.112525	3.13168
HC13	Healthy	Male	35	0.0443749	0.481352	0.0733045	0.0742696	0.311648	0.719676	0.0688798	0.135524	0.113016	5.07273	0.400678	0.159551	0.271884	0.0623267	0.036917	0.337026	0.110042	0.0863794	6.57225	0.420108	0.881022	0.107931	0.224209	0.0836821	0.0479806	0.41587	0.126993	0.0286859	0.27145	0.159109	2.79571	0.369272	1.11869	0.17285	0.35932	0.0694932	0.621658	0.222057	0.187973	0.709508	4.78914	0.537668	0.218998	0.536246	0.0697732	3.75059
HC14	Healthy	Male	53	0.0261319	0.483697	0.0712373	0.095036	0.143543	0.719648	0.0775946	0.131812	0.131184	1.84473	0.203214	0.127217	0.235923	0.0637118	0.0602336	0.344409	0.0935297	0.0568967	4.49368	0.280391	0.641854	0.0808178	0.164769	0.0734433	0.0490029	0.409826	0.134865	0.0476194	0.286371	0.157663	3.58499	0.448952	1.50231	0.160467	0.360164	0.0741457	0.505769	0.342208	0.242092	0.670086	5.22999	0.714457	0.267338	0.699181	0.109039	4.38643
HC15	Healthy	Male	53	0.0219283	0.431669	0.0787522	0.0746303	0.377006	0.565489	0.075735	0.13321	0.0898041	3.64352	0.611491	0.247874	0.205843	0.0713419	0.0296957	0.348493	0.09952	0.0709755	5.8106	0.562861	1.38671	0.127499	0.289537	0.0784217	0.0652604	0.315823	0.101804	0.0329053	0.299647	0.156349	3.28536	0.38477	1.86781	0.192802	0.356223	0.0922726	0.514893	0.284518	0.200558	0.824304	4.90009	0.64661	0.33566	0.682971	0.0892759	3.36835
HC16	Healthy	Male	42	0.0249867	0.439964	0.0819356	0.0957354	0.246213	0.71592	0.0721969	0.141261	0.118701	4.11404	0.279285	0.138508	0.223851	0.0543772	0.0534946	0.363523	0.111398	0.0613459	5.27673	0.329602	0.992865	0.0823015	0.162796	0.0628917	0.0694819	0.361287	0.0891916	0.0335323	0.264863	0.144193	1.95368	0.381347	1.5018	0.13694	0.32697	0.0893502	0.65902	0.294435	0.211835	0.783568	4.99164	0.540997	0.220393	0.590306	0.094622	2.83812
HC17	Healthy	Male	39	0.0281922	0.508222	0.0884073	0.0819777	0.228183	0.744837	0.0750459	0.139191	0.127264	3.568	0.354785	0.168335	0.278644	0.0732332	0.0591946	0.372114	0.117547	0.0618346	4.7709	0.418094	1.00343	0.0818817	0.181631	0.0925309	0.0524589	0.416583	0.113795	0.0482984	0.296866	0.160746	2.6926	0.440715	1.35932	0.165074	0.429239	0.0831554	0.606544	0.389501	0.226306	0.652207	6.09186	0.57605	0.229052	0.627958	0.104492	3.61693
HC18	Healthy	Male	43	0.0357095	0.444477	0.0657829	0.0799712	0.140642	0.664928	0.0636061	0.174426	0.118478	1.74642	0.203992	0.11914	0.232393	0.0680278	0.0515221	0.321416	0.0826733	0.049169	3.62471	0.290508	0.420579	0.0905486	0.174226	0.0500095	0.0327603	0.404681	0.128685	0.0314313	0.240796	0.12523	2.48435	0.375753	0.996483	0.155746	0.378833	0.0691635	0.531861	0.277383	0.192556	0.484024	5.95483	0.50272	0.377972	0.533738	0.0809268	3.60513
HC19	Healthy	Male	41	0.0196599	0.413754	0.0760924	0.0791822	0.412434	0.57664	0.0514952	0.208366	0.112136	3.86762	0.44024	0.137377	0.217348	0.0625554	0.0207742	0.42299	0.0900914	0.0651748	5.67311	0.375613	1.02931	0.0863646	0.170974	0.0963182	0.0677069	0.271516	0.053264	0.0329491	0.287517	0.133488	2.42324	0.395724	1.14876	0.115072	0.297848	0.0827431	0.588583	0.254431	0.171388	0.613922	4.6814	0.324226	0.126259	0.587436	0.0871537	2.42769
HC20	Healthy	Male	47	0.0230818	0.581723	0.0514831	0.0951611	0.135374	0.842137	0.0668027	0.174093	0.15201	1.15112	0.315177	0.0889976	0.24917	0.0595884	0.0581911	0.351803	0.113067	0.0452619	3.22225	0.506641	0.347277	0.0814535	0.143141	0.0584427	0.0574297	0.431172	0.109068	0.0346071	0.272461	0.162473	3.11746	0.413041	1.0905	0.157226	0.378933	0.093386	0.648213	0.344132	0.228145	0.430259	5.43227	0.566318	0.164913	0.688142	0.108782	3.8324
HC21	Healthy	Male	27	0.022029	0.638721	0.0795336	0.0784378	0.46939	0.678712	0.0921857	0.127628	0.0987625	3.60087	0.981209	0.146422	0.230567	0.0725857	0.0516618	0.465834	0.124018	0.106096	6.98115	0.839504	0.919047	0.116196	0.238117	0.139589	0.0857879	0.383339	0.12252	0.0454724	0.359414	0.194456	4.40297	0.633416	1.2843	0.188418	0.471147	0.106456	0.456253	0.338897	0.311058	0.738152	4.64414	0.495192	0.135291	0.873007	0.0881592	4.47031
HC22	Healthy	Male	44	0.0311472	0.49184	0.0845374	0.0910124	0.43487	0.712091	0.101711	0.114127	0.0747325	6.26677	0.569314	0.217725	0.255295	0.0643454	0.0473527	0.346663	0.129316	0.109458	7.85276	0.447768	2.00621	0.124974	0.273701	0.130127	0.0717098	0.373015	0.120057	0.0247357	0.272744	0.163927	3.35569	0.368375	2.53904	0.183872	0.354781	0.10118	0.687019	0.27996	0.22162	0.691938	4.54078	0.833865	0.162953	0.673982	0.089279	2.97275
HC23	Healthy	Male	39	0.0411373	0.633496	0.094395	0.102045	0.41871	0.715407	0.129665	0.126309	0.120066	6.27727	0.493797	0.179828	0.250108	0.0491557	0.0396079	0.441934	0.13631	0.120804	8.99476	0.421592	1.41797	0.0710199	0.144935	0.114655	0.0708612	0.395936	0.135708	0.0303381	0.335412	0.181149	4.94949	0.522549	1.75296	0.145461	0.339478	0.104402	0.629937	0.333748	0.258946	0.755518	4.22907	0.652648	0.136932	0.783155	0.0830602	4.22668
HC24	Healthy	Male	31	0.0326237	0.659436	0.0996993	0.102934	0.266764	0.871824	0.105097	0.131792	0.124768	5.46918	0.400892	0.17956	0.266805	0.0612283	0.0589838	0.395004	0.127788	0.0735261	6.13767	0.455261	1.44702	0.0861404	0.17058	0.0872155	0.0689938	0.405015	0.115015	0.0447245	0.277717	0.16628	3.58796	0.429835	1.64087	0.155819	0.351286	0.106829	0.646171	0.336184	0.230264	0.531389	5.053	0.697042	0.17646	0.752909	0.0925003	3.54945
HC25	Healthy	Male	33	0.0590942	0.708306	0.0893787	0.146946	0.404559	0.861437	0.106012	0.137224	0.142943	4.40833	0.514444	0.21684	0.268096	0.0519179	0.0491545	0.433041	0.138467	0.0844304	6.69689	0.491115	1.26466	0.0991359	0.177653	0.0971663	0.0850105	0.453945	0.122925	0.050012	0.309669	0.15011	3.88552	0.466122	1.63941	0.165471	0.392385	0.0986637	0.607713	0.309669	0.232643	0.88945	4.63509	0.633312	0.141396	0.737868	0.0868039	4.7365
HC26	Healthy	Male	38	0.0364518	0.581984	0.0935992	0.112797	0.294657	0.735374	0.102822	0.142316	0.120082	4.43025	0.415907	0.129664	0.261852	0.0763798	0.0477213	0.392661	0.129572	0.0850137	7.16624	0.452456	1.27987	0.0688471	0.1644	0.102573	0.08319	0.385447	0.109379	0.0441774	0.347658	0.205138	4.60679	0.434488	1.99172	0.169595	0.412158	0.0992758	0.696232	0.36696	0.267323	0.631143	4.90546	0.733337	0.104212	0.739635	0.0946141	3.87077
HC27	Healthy	Male	33	0.051783	0.530715	0.103112	0.0977281	0.3275	0.649343	0.101139	0.137638	0.110598	5.33026	0.382907	0.12186	0.218449	0.0726116	0.0354192	0.405781	0.120065	0.128868	8.85853	0.354989	0.980337	0.0685009	0.134684	0.126938	0.0685618	0.32295	0.130891	0.0293588	0.295167	0.192634	4.49836	0.420196	1.4556	0.138476	0.369363	0.0909798	0.642807	0.301043	0.218356	0.826011	4.56215	0.508401	0.12101	0.691865	0.0989055	3.94143
HC28	Healthy	Male	53	0.0434965	0.443025	0.11473	0.12422	0.325569	0.60996	0.0994394	0.145011	0.129503	4.47687	0.438476	0.190028	0.196216	0.0596454	0.0292088	0.378884	0.113777	0.0746584	6.70261	0.344287	1.3892	0.0824816	0.18101	0.0948897	0.0771515	0.305782	0.0940671	0.031099	0.293375	0.139024	2.94911	0.417266	1.69431	0.16103	0.313602	0.0982355	0.623063	0.31493	0.198403	0.80972	4.90836	0.481908	0.130434	0.685917	0.10831	2.9039
HC29	Healthy	Male	38	0.0327568	0.53165	0.0854669	0.0968643	0.345196	0.676069	0.120327	0.119094	0.0990205	5.45102	0.548433	0.142698	0.213881	0.0521394	0.0357527	0.372486	0.139149	0.10469	8.67203	0.544602	1.712	0.0881363	0.190226	0.124568	0.0709596	0.345618	0.107225	0.033112	0.302541	0.171591	5.2258	0.43999	1.86304	0.169845	0.321563	0.105286	0.682895	0.312667	0.246175	0.95422	4.22915	0.638251	0.131021	0.728722	0.0875772	4.45086
HC30	Healthy	Male	42	0.0423915	0.470563	0.0719306	0.0897651	0.393716	0.640866	0.078357	0.130523	0.10476	4.13	0.633248	0.205245	0.206316	0.0660585	0.0393777	0.378376	0.125374	0.0773892	6.70968	0.488632	1.23413	0.110585	0.228193	0.0884198	0.0792808	0.339055	0.0781098	0.0397355	0.262937	0.142375	3.31681	0.463062	1.56966	0.152747	0.309979	0.0950257	0.566985	0.306339	0.196515	0.806493	4.60538	0.480165	0.137552	0.717397	0.0989792	3.37784
HC31	Healthy	Male	34	0.0410729	0.545765	0.082421	0.10751	0.298937	0.722179	0.0986474	0.125418	0.145376	2.9138	0.392797	0.117144	0.25573	0.0840703	0.0615457	0.342484	0.103037	0.0836495	7.32556	0.366159	0.56447	0.0538171	0.112246	0.1053	0.0663694	0.418914	0.141504	0.0448632	0.292156	0.161676	4.38783	0.437715	1.23831	0.136397	0.337897	0.0972303	0.516885	0.269786	0.219456	0.880499	4.40801	0.489761	0.151366	0.703978	0.0935925	5.39193
HC32	Healthy	Male	34	0.0171262	0.355423	0.0712514	0.0531582	0.285634	0.540775	0.0596887	0.137909	0.054024	3.76868	0.417722	0.07318	0.184293	0.0506388	0.0334084	0.33817	0.0920009	0.0828047	6.36174	0.380308	0.596314	0.0576926	0.105546	0.0856832	0.0516665	0.29789	0.0896525	0.0262371	0.249949	0.169453	3.12297	0.398299	1.04006	0.12221	0.334812	0.0896559	0.674929	0.247531	0.215022	0.546866	4.83585	0.350881	0.105392	0.579828	0.0992343	3.02923
HC33	Healthy	Male	39	0.0248832	0.433351	0.06821	0.068644	0.196199	0.643934	0.0779517	0.122946	0.0882136	2.50161	0.316883	0.11045	0.218707	0.0561732	0.0358522	0.310352	0.0873718	0.0684527	5.76918	0.394462	0.67646	0.0792376	0.159683	0.0734611	0.0481846	0.382519	0.0994996	0.0366441	0.249757	0.181919	3.90019	0.39366	1.45475	0.167889	0.378452	0.0845656	0.67971	0.288402	0.195026	0.665514	5.08174	0.632481	0.198863	0.584824	0.0943014	3.71202
HC34	Healthy	Male	35	0.0301703	0.452062	0.0917364	0.0678965	0.284243	0.494334	0.067891	0.144207	0.0686718	4.53956	0.469459	0.0990556	0.196457	0.0508594	0.0232064	0.402428	0.0968099	0.0956414	7.74429	0.51562	1.03951	0.0690065	0.163309	0.109042	0.063986	0.283725	0.105554	0.0340492	0.321968	0.169397	3.80674	0.477265	1.47658	0.185249	0.408223	0.089778	0.536827	0.334938	0.265776	0.955542	4.89855	0.454655	0.125549	0.614531	0.0876011	3.96541
HC35	Healthy	Male	39	0.0252557	0.38879	0.0584851	0.0750266	0.181963	0.509987	0.070151	0.155595	0.0750889	2.25224	0.300818	0.0911614	0.196037	0.0559447	0.0286887	0.362946	0.0857065	0.0629299	5.32528	0.282118	0.603991	0.0537715	0.0916787	0.0885646	0.0562565	0.286251	0.0723904	0.0281901	0.302517	0.163129	3.22441	0.360026	1.29164	0.111439	0.341338	0.0923848	0.561977	0.268429	0.228945	0.663987	4.33245	0.46045	0.10411	0.690478	0.0909453	3.38057
HC36	Healthy	Male	47	0.0414632	0.467969	0.104559	0.100717	0.365675	0.663304	0.095401	0.137806	0.0897995	3.70598	0.634279	0.135344	0.198294	0.0679554	0.0395783	0.373992	0.096879	0.090693	7.26383	0.470808	0.88293	0.08804	0.167398	0.0935847	0.0635367	0.354035	0.109052	0.0439106	0.265514	0.186266	3.90798	0.394867	1.63991	0.144441	0.353047	0.0944971	0.566686	0.276191	0.200857	0.775017	4.08383	0.585411	0.109645	0.665149	0.100703	3.54226
HC37	Healthy	Male	57	0.0334803	0.351968	0.0877194	0.0653976	0.325978	0.531384	0.0763149	0.137653	0.0711085	5.209	0.331433	0.140074	0.200287	0.0710985	0.0275644	0.36709	0.0983067	0.0910876	7.56568	0.27602	0.994826	0.0674005	0.130501	0.119192	0.0662194	0.291026	0.0889288	0.0227145	0.272671	0.173234	2.90542	0.360219	1.4617	0.124585	0.360783	0.0767294	0.565731	0.231967	0.171436	0.926068	4.0771	0.420239	0.1471	0.573564	0.0760439	3.35951
HC38	Healthy	Male	49	0.0341048	0.503579	0.103125	0.0972808	0.23964	0.795777	0.0899242	0.137677	0.120619	4.74169	0.376965	0.0670637	0.278327	0.0571231	0.0570918	0.395441	0.137212	0.0742717	6.64665	0.445766	0.837688	0.0472549	0.0976609	0.107697	0.059419	0.416868	0.0956293	0.0393173	0.297671	0.203972	3.59464	0.412716	1.1307	0.128181	0.41552	0.0986873	0.764807	0.334579	0.249799	0.585697	5.34144	0.44079	0.0955797	0.718448	0.0917645	3.6174
HC39	Healthy	Male	41	0.0238214	0.425824	0.077919	0.0818983	0.293959	0.562177	0.0934657	0.139205	0.0770379	4.06002	0.413608	0.11525	0.264338	0.0718114	0.047091	0.376931	0.111927	0.0680355	6.40288	0.333823	1.09249	0.0731612	0.147996	0.145947	0.0518114	0.320272	0.114359	0.0311683	0.315496	0.173939	3.17684	0.351348	1.66862	0.135316	0.352264	0.0975312	0.610944	0.250075	0.219498	0.76071	4.35992	0.53357	0.0961574	0.702395	0.078639	3.4481
HC40	Healthy	Male	39	0.0256422	0.428692	0.0874271	0.0823867	0.175401	0.503494	0.0811505	0.155744	0.0720791	3.29283	0.258157	0.0702221	0.186368	0.0670709	0.0380912	0.418084	0.087767	0.0679086	5.78443	0.304693	0.98234	0.0561539	0.104709	0.0835887	0.0415191	0.248566	0.0954765	0.0374325	0.357359	0.156421	3.88611	0.45039	1.38346	0.135165	0.411366	0.0790623	0.498905	0.299528	0.277347	0.729627	5.67743	0.525573	0.0937524	0.713465	0.067653	4.04047
HC41	Healthy	Female	29	0.022597	0.381894	0.0859669	0.0832139	0.139086	0.475156	0.0813442	0.142229	0.0880886	2.81605	0.207204	0.0637458	0.171384	0.0726428	0.0376099	0.362638	0.0910113	0.0636365	5.65245	0.304968	0.861614	0.0533112	0.103003	0.0780719	0.0466987	0.27357	0.108106	0.0408943	0.32346	0.171872	4.3905	0.42164	1.45269	0.146369	0.395648	0.0847473	0.434959	0.340179	0.270895	0.828483	4.89573	0.582854	0.139226	0.677379	0.0837637	5.17177
HC42	Healthy	Female	30	0.0217428	0.5554	0.0746549	0.0885879	0.227171	0.697529	0.0950155	0.125771	0.115572	2.73815	0.553028	0.0934748	0.226629	0.0711451	0.0535946	0.378258	0.095836	0.0707655	5.68561	0.673366	0.620123	0.0981933	0.184342	0.0907494	0.0580352	0.378867	0.185705	0.0505544	0.345512	0.181763	4.10545	0.509914	1.32525	0.176238	0.376225	0.0884116	0.451325	0.352424	0.299224	0.717567	5.16598	0.571242	0.159639	0.614977	0.109702	4.67973
HC43	Healthy	Female	31	0.0102411	0.515418	0.0773779	0.0593897	0.293907	0.572208	0.0816572	0.1376	0.0827504	3.45453	0.744197	0.146337	0.17191	0.0871475	0.0400529	0.432959	0.103472	0.0938818	6.07369	0.739788	1.06779	0.120387	0.263467	0.120439	0.0756157	0.308965	0.158991	0.0451004	0.383409	0.21081	4.19159	0.634397	1.67849	0.190181	0.575103	0.0952562	0.490192	0.373914	0.346447	0.954517	5.76985	0.639978	0.127988	0.689247	0.0794433	4.67351
HC44	Healthy	Female	31	0.0268437	0.52808	0.064692	0.0879724	0.169371	0.700041	0.0920964	0.131702	0.113942	1.54345	0.420206	0.0916035	0.217414	0.0673258	0.0501542	0.360812	0.102317	0.0646362	4.37514	0.55276	0.499918	0.0747069	0.141106	0.0766223	0.0620962	0.380723	0.137833	0.0433925	0.349162	0.208063	4.86844	0.527484	1.26823	0.157062	0.549661	0.0902102	0.497103	0.375364	0.320429	0.581539	5.95475	0.65493	0.131923	0.650407	0.100959	4.73038
HC45	Healthy	Female	32	0.0265772	0.542561	0.0927702	0.0887699	0.222012	0.661375	0.0941473	0.106131	0.102671	3.74424	0.349278	0.129324	0.205403	0.0666964	0.0497911	0.402111	0.113049	0.0817711	6.78633	0.349696	0.840786	0.0836499	0.152017	0.0896684	0.0626499	0.355062	0.147996	0.0294529	0.403523	0.212597	3.78481	0.485403	1.66367	0.166393	0.51009	0.0920347	0.520118	0.330397	0.31011	0.792221	5.39354	0.565555	0.218929	0.697281	0.0852163	4.21664
HC46	Healthy	Female	32	0.0320007	0.682735	0.102352	0.0969399	0.272121	0.69998	0.105303	0.153319	0.113961	2.8685	0.59523	0.098699	0.214242	0.0822246	0.0481376	0.462116	0.129846	0.10595	7.20378	0.775868	0.649083	0.0694873	0.147182	0.107604	0.0793794	0.345519	0.13218	0.050863	0.48301	0.242644	5.40179	0.692806	1.34357	0.187406	0.650088	0.0990168	0.625546	0.457319	0.408645	0.787925	6.70688	0.587615	0.0942474	0.811489	0.0832844	4.19707
HC47	Healthy	Female	32	0.0334615	0.798783	0.0832995	0.0931756	0.247098	1.07949	0.111119	0.14743	0.18759	2.99816	0.438203	0.154787	0.37185	0.0707044	0.0774191	0.446894	0.140854	0.0926035	4.99328	0.539503	0.890505	0.0954541	0.178374	0.0819899	0.0749075	0.546151	0.182692	0.0404579	0.368786	0.192685	3.64707	0.565146	1.56184	0.165357	0.557998	0.110781	0.552654	0.362933	0.304993	0.726025	5.10501	0.688405	0.145319	0.702458	0.0974452	4.62242
HC48	Healthy	Female	32	0.0218954	0.414219	0.103089	0.0651133	0.308738	0.540258	0.0890343	0.13863	0.0636783	4.88997	0.415028	0.119121	0.156247	0.065708	0.0303517	0.450827	0.102064	0.0875327	7.53135	0.330538	1.46407	0.0755555	0.142771	0.106193	0.0482172	0.244304	0.127976	0.0368172	0.396475	0.196768	3.58599	0.490675	1.79346	0.134403	0.421648	0.0803077	0.485745	0.285953	0.32984	0.762794	4.31906	0.511567	0.107551	0.66756	0.0740776	3.58995
HC49	Healthy	Female	32	0.0308015	0.433633	0.0783499	0.0780465	0.179659	0.45395	0.0814056	0.159417	0.0864081	2.58733	0.286078	0.0491767	0.155968	0.0676821	0.0322455	0.426919	0.0961297	0.0725693	5.87471	0.369123	0.660608	0.0540029	0.100288	0.0925196	0.0498934	0.237824	0.121534	0.0472084	0.350673	0.173168	4.03394	0.55458	1.36346	0.143587	0.52394	0.0977863	0.439454	0.390777	0.28381	0.891933	6.37023	0.566626	0.106965	0.758553	0.0910967	4.20288
HC50	Healthy	Female	32	0.0238709	0.495039	0.0888518	0.10158	0.194509	0.762549	0.0978727	0.150498	0.1355	2.53033	0.342798	0.0825262	0.252653	0.0720941	0.0602943	0.386438	0.101919	0.0540993	5.07964	0.394091	0.73433	0.0739759	0.140609	0.0802256	0.0330406	0.445237	0.155486	0.0363222	0.288436	0.170894	3.63292	0.462083	1.56879	0.155531	0.36571	0.0823071	0.553434	0.278478	0.245882	0.796212	4.31764	0.681686	0.129678	0.68716	0.0821354	4.88768
HC51	Healthy	Female	33	0.0245787	0.423502	0.0707465	0.0721094	0.124075	0.552609	0.0679458	0.161584	0.0813609	2.20302	0.221497	0.0592231	0.165798	0.0542762	0.0303382	0.398257	0.0904684	0.0459776	3.85377	0.319429	0.48412	0.0534946	0.080486	0.102501	0.071031	0.292053	0.087981	0.0489058	0.360398	0.191963	3.67983	0.596958	0.986874	0.125617	0.564245	0.103959	0.523719	0.499281	0.328469	0.522608	6.60717	0.497943	0.0702401	0.689261	0.104251	3.77332
HC52	Healthy	Female	33	0.0216251	0.392329	0.0637791	0.0904319	0.20188	0.481067	0.0735007	0.136129	0.0760625	1.83378	0.39792	0.0724112	0.144694	0.0742498	0.0374237	0.36684	0.0882263	0.0627461	4.94764	0.529038	0.612633	0.0674147	0.14099	0.0859785	0.0447498	0.271636	0.0887349	0.0472655	0.301348	0.168735	4.18957	0.556628	1.46419	0.157539	0.464511	0.0818726	0.482862	0.366376	0.255178	0.730796	5.43614	0.606648	0.0988136	0.658417	0.102581	4.30026
HC53	Healthy	Female	33	0.0392014	0.456288	0.0743419	0.0952394	0.227685	0.57794	0.0986057	0.120932	0.108441	2.57834	0.425201	0.114646	0.18776	0.0732799	0.0392723	0.399719	0.103659	0.0760819	5.99923	0.460936	0.856731	0.0673991	0.146798	0.0848305	0.0631243	0.315426	0.1195	0.0332564	0.333507	0.211145	4.97157	0.536085	1.59771	0.169389	0.499856	0.0949867	0.560229	0.354347	0.284178	0.668385	5.45264	0.666602	0.0963669	0.711337	0.100913	4.27805
HC54	Healthy	Female	34	0.0314293	0.841643	0.118909	0.108391	0.308017	1.20198	0.13321	0.133931	0.18056	4.14934	0.46553	0.154224	0.428697	0.0734939	0.0857527	0.370217	0.117169	0.108181	7.43987	0.427608	0.991007	0.0792761	0.147059	0.0660643	0.0608877	0.656282	0.21398	0.0460789	0.273031	0.189892	4.61767	0.450139	1.48309	0.170156	0.360942	0.0791521	0.540564	0.310829	0.217968	0.890099	4.60102	0.657013	0.166383	0.560744	0.107924	4.89264
HC55	Healthy	Female	34	0.0282655	0.413581	0.0590651	0.0601579	0.18636	0.537727	0.0667501	0.155798	0.068938	2.08431	0.447223	0.0920828	0.186884	0.0545304	0.0383822	0.362423	0.0854695	0.068339	4.45748	0.531798	0.740414	0.074525	0.144181	0.0686191	0.0501236	0.315228	0.100931	0.0342061	0.304069	0.164354	3.69313	0.451711	1.19536	0.150129	0.381797	0.0911819	0.570534	0.322407	0.255906	0.634642	5.3614	0.508297	0.0973144	0.648843	0.102222	3.76073
HC56	Healthy	Female	35	0.0255865	0.47792	0.0619401	0.073788	0.186934	0.551286	0.0763979	0.150338	0.0794697	2.1258	0.362748	0.101872	0.172289	0.0583561	0.0355146	0.400181	0.108545	0.0645842	4.95135	0.499435	0.666621	0.0740644	0.137123	0.0860934	0.0632195	0.324172	0.0981816	0.0387936	0.306226	0.179704	3.88253	0.572495	1.40037	0.144433	0.445589	0.0960031	0.592988	0.336664	0.288216	0.582168	5.57019	0.583816	0.116292	0.708406	0.0861304	3.67131
HC57	Healthy	Female	35	0.0295821	0.447698	0.0934787	0.0831735	0.390017	0.601026	0.0879612	0.137734	0.0937715	2.44854	1.08739	0.143026	0.206562	0.0855106	0.0509834	0.367624	0.0770764	0.0989398	7.18461	1.01524	0.800518	0.135607	0.301925	0.110657	0.0672821	0.298583	0.1157	0.0373623	0.294057	0.19971	5.9231	0.43347	2.18548	0.212488	0.358829	0.084272	0.476975	0.242227	0.231032	0.58961	3.7492	0.802503	0.121388	0.531221	0.0874799	4.65743
HC58	Healthy	Female	36	0.0541616	0.369191	0.0879381	0.0899031	0.16436	0.4337	0.0946559	0.19848	0.074557	2.02531	0.394912	0.072645	0.153615	0.0740511	0.0378616	0.382594	0.0780814	0.0813633	6.74833	0.482733	0.630371	0.0713909	0.126893	0.104737	0.0480991	0.248721	0.127445	0.0481953	0.344752	0.172575	5.73828	0.392996	1.52835	0.136292	0.329433	0.0819381	0.3517	0.298026	0.28876	0.995648	4.26895	0.677459	0.0880033	0.660558	0.0765763	5.57921
HC59	Healthy	Female	36	0.0321191	0.378613	0.080117	0.0876274	0.228152	0.571117	0.0964091	0.125308	0.0777735	3.43684	0.307133	0.106171	0.17954	0.0650769	0.0342056	0.34873	0.0957056	0.0980374	7.19773	0.378772	0.74011	0.0710691	0.11548	0.0822448	0.0531854	0.303635	0.105058	0.028512	0.264536	0.184433	5.3095	0.445415	1.485	0.152605	0.414743	0.0820306	0.597765	0.290463	0.207181	0.84367	5.35137	0.624716	0.115952	0.613261	0.0735903	5.01599
HC60	Healthy	Female	36	0.0221588	0.472638	0.0978526	0.0791939	0.251683	0.60083	0.0872968	0.12855	0.0858971	4.10628	0.45764	0.134687	0.174547	0.0639569	0.0390687	0.414226	0.110108	0.0869889	6.95117	0.490352	1.17202	0.0755071	0.160236	0.0916904	0.0495687	0.326188	0.129018	0.0468754	0.350812	0.183363	4.84193	0.596299	1.66704	0.16683	0.391553	0.0881675	0.452728	0.313399	0.313208	0.720457	5.09519	0.619212	0.130593	0.667346	0.0808797	4.46108
HC61	Healthy	Female	36	0.0288082	0.519043	0.0965708	0.101616	0.247866	0.723374	0.104421	0.129821	0.118538	3.03947	0.488101	0.111585	0.224755	0.076553	0.0556921	0.394485	0.104176	0.0920997	6.86282	0.521875	0.723842	0.0686205	0.152256	0.0656198	0.0575172	0.365467	0.133254	0.0376042	0.319587	0.181552	4.28486	0.50994	1.51817	0.179573	0.409036	0.0954239	0.451228	0.313378	0.245945	0.918102	4.92447	0.606486	0.146428	0.704473	0.0886055	4.87274
HC62	Healthy	Female	37	0.0246436	0.50236	0.0813251	0.0901189	0.23217	0.663404	0.083826	0.133614	0.103944	1.81248	0.609894	0.0943079	0.201402	0.0591619	0.0481506	0.384984	0.107785	0.0627396	4.80119	0.637322	0.538078	0.0802513	0.159632	0.0700762	0.0476725	0.360264	0.108565	0.042013	0.323337	0.18544	3.96266	0.606972	1.13484	0.167465	0.461063	0.0915501	0.568587	0.355764	0.286007	0.759187	6.11253	0.507485	0.115798	0.672959	0.0925953	4.32389
HC63	Healthy	Female	37	0.0206302	0.469968	0.0666165	0.0730987	0.162907	0.632397	0.0662957	0.151929	0.0945854	2.08273	0.322797	0.0627432	0.236691	0.0570235	0.0365468	0.323382	0.0917316	0.0630985	4.59479	0.407268	0.467696	0.0553258	0.103866	0.0626758	0.0487371	0.384403	0.152995	0.0364462	0.290247	0.166876	3.63036	0.380753	0.997476	0.12931	0.401489	0.0753406	0.520343	0.339453	0.240093	0.485417	5.4879	0.537154	0.117004	0.628855	0.094371	3.85362
HC64	Healthy	Female	37	0.0223637	0.502478	0.0758346	0.0771545	0.2112	0.583997	0.0824504	0.126676	0.0798546	3.69715	0.325837	0.122412	0.165538	0.0569536	0.0391354	0.412131	0.107842	0.0722834	5.85901	0.345153	1.26521	0.0839556	0.172132	0.0813581	0.0678621	0.311906	0.0869105	0.0388451	0.375808	0.174365	3.50919	0.527687	1.87189	0.168115	0.443838	0.0952764	0.524704	0.397537	0.325851	0.715015	5.7298	0.599176	0.142857	0.702401	0.0931338	3.31753
HC65	Healthy	Female	38	0.0360315	0.395853	0.0858271	0.0737809	0.302918	0.624747	0.0989081	0.112906	0.0932578	2.36519	0.802311	0.161719	0.214592	0.0792306	0.0419253	0.294437	0.0919488	0.107763	6.9008	0.916816	0.77604	0.151559	0.322191	0.0821394	0.0648543	0.33114	0.1217	0.0443692	0.276315	0.2122	5.61637	0.532268	1.92108	0.242895	0.399786	0.0800128	0.539022	0.366448	0.252013	0.888979	5.39149	0.805469	0.186839	0.58788	0.1051	4.99026
HC66	Healthy	Female	38	0.0160005	0.571633	0.0765107	0.0650124	0.244253	0.58108	0.0779875	0.135115	0.0776768	4.41829	0.354444	0.10096	0.183179	0.0577803	0.035749	0.475043	0.113931	0.0965894	6.64954	0.400155	1.06907	0.0689208	0.129029	0.0951098	0.0648893	0.324579	0.105286	0.0503112	0.312452	0.170759	3.51141	0.733297	1.39779	0.148968	0.399116	0.0916332	0.562376	0.359562	0.286902	0.832052	6.09099	0.527204	0.172451	0.682538	0.104199	3.81355
HC67	Healthy	Female	38	0.0236852	0.599739	0.10198	0.0832986	0.231703	0.804124	0.103117	0.10562	0.114562	4.4905	0.381833	0.135805	0.292367	0.0607494	0.0650078	0.326782	0.11805	0.0942662	7.28215	0.43313	1.01419	0.0718216	0.164091	0.0823799	0.0526734	0.449695	0.158505	0.0408497	0.324382	0.187412	4.53658	0.426139	1.5629	0.187788	0.375975	0.0809021	0.527224	0.319747	0.269609	1.04643	5.19599	0.773746	0.183387	0.666867	0.0924419	5.12323
HC68	Healthy	Female	38	0.0216231	0.407854	0.0873491	0.0696609	0.221933	0.675119	0.0778446	0.126733	0.0818326	3.199	0.455445	0.110543	0.247865	0.0617339	0.0417331	0.3455	0.0810354	0.0891592	6.41371	0.507532	0.706143	0.0683411	0.126718	0.0782923	0.047822	0.369069	0.118149	0.0330439	0.341888	0.18547	3.94304	0.41944	1.31046	0.144392	0.357251	0.0826681	0.615273	0.249212	0.263772	0.761828	5.06133	0.49275	0.110367	0.56693	0.070465	3.92649
HC69	Healthy	Female	39	0.0288037	0.495854	0.0943997	0.0842121	0.213896	0.768983	0.089594	0.128197	0.134957	2.80172	0.383085	0.113264	0.26767	0.0570171	0.0558931	0.336197	0.0948709	0.0844035	6.87775	0.444302	0.660466	0.0827828	0.160142	0.0883829	0.0396562	0.431046	0.14595	0.0355816	0.329794	0.183825	4.33829	0.419248	1.52307	0.172742	0.409178	0.0692318	0.542803	0.291328	0.25329	0.729943	5.42199	0.67852	0.17424	0.618768	0.0743092	3.91331
HC70	Healthy	Female	39	0.0319399	0.349178	0.100008	0.0773278	0.298105	0.408424	0.0872302	0.134095	0.0810625	4.01185	0.589025	0.0976761	0.139796	0.0802887	0.0432889	0.395736	0.0787901	0.0943067	7.94883	0.533201	0.952531	0.0886852	0.175596	0.0712856	0.0385816	0.226943	0.0813181	0.0356955	0.328397	0.17299	4.34897	0.448151	1.65719	0.160647	0.398697	0.0771739	0.413055	0.314797	0.241105	0.89679	4.71942	0.520982	0.0877207	0.598258	0.0736601	3.75219
HC71	Healthy	Female	39	0.0673981	0.386318	0.0801826	0.0739357	0.18894	0.432969	0.0861684	0.19408	0.0951165	2.18902	0.570644	0.0915429	0.154643	0.0706923	0.031948	0.404021	0.111328	0.0794807	5.46992	0.96922	0.651102	0.0990006	0.191221	0.0850871	0.0657621	0.243867	0.0832614	0.0581764	0.353945	0.148897	4.83476	0.465447	1.40129	0.232891	0.499024	0.0959704	0.422505	0.47248	0.281121	0.519963	6.58678	0.583777	0.0861483	0.772798	0.0851339	4.06167
HC72	Healthy	Female	39	0.0191184	0.435696	0.0481598	0.0701063	0.151514	0.587366	0.053842	0.143022	0.076739	2.23171	0.279141	0.107385	0.179697	0.0548624	0.0227102	0.349412	0.0814494	0.0618493	3.91958	0.320076	0.904442	0.0636974	0.115872	0.0684674	0.0534503	0.307033	0.0920985	0.0359425	0.263368	0.178447	3.49085	0.464186	1.57905	0.137076	0.463228	0.0893925	0.619656	0.373447	0.216069	0.494098	6.13803	0.606021	0.0937673	0.602253	0.113383	3.17803
HC73	Healthy	Female	40	0.027879	0.463481	0.0882948	0.0784172	0.193357	0.52595	0.0901565	0.12657	0.101633	3.40926	0.304295	0.073136	0.177905	0.058522	0.0455689	0.368481	0.105984	0.083892	7.43052	0.348811	0.777173	0.0548045	0.101445	0.0816318	0.0561397	0.254511	0.135499	0.046679	0.362972	0.198259	4.96705	0.45747	1.49387	0.164441	0.454119	0.0734055	0.467326	0.353599	0.286132	0.763473	5.50423	0.607081	0.111907	0.739757	0.0849678	4.72769
HC74	Healthy	Female	41	0.0285697	0.423177	0.0721061	0.071752	0.236985	0.511861	0.0722526	0.123897	0.0895503	3.39636	0.369635	0.0987705	0.18222	0.0638898	0.0345122	0.351561	0.0949257	0.0819791	6.37075	0.444714	1.0199	0.0810833	0.142905	0.108677	0.0632586	0.283925	0.0929192	0.0346876	0.261269	0.163881	4.22786	0.470509	1.62172	0.142127	0.387534	0.0996438	0.440701	0.362041	0.230133	0.637065	4.83386	0.607681	0.105626	0.678727	0.10195	3.94729
HC75	Healthy	Female	42	0.0314109	0.519017	0.0508929	0.0822377	0.162347	0.591769	0.066347	0.160936	0.103421	1.89569	0.310437	0.0851799	0.18401	0.060768	0.0375806	0.371915	0.100201	0.0507842	4.14942	0.392305	0.527265	0.0666885	0.116405	0.0641932	0.0469167	0.298638	0.140678	0.044259	0.294039	0.157136	2.89948	0.499714	1.2123	0.146348	0.356689	0.0923219	0.457042	0.316084	0.262957	0.688218	5.0689	0.52053	0.124863	0.63633	0.0921887	4.03278
HC76	Healthy	Female	43	0.0305665	0.626703	0.0632123	0.0822064	0.240645	0.599853	0.0821367	0.132793	0.129296	2.3914	0.433681	0.138335	0.211145	0.0593907	0.0467212	0.383905	0.139371	0.0738619	5.39189	0.545536	0.655324	0.0947356	0.195426	0.0832457	0.0720637	0.366559	0.100059	0.0430068	0.307176	0.175025	4.23541	0.609154	1.63328	0.175499	0.415905	0.103564	0.589408	0.400186	0.304505	0.627845	6.38508	0.789066	0.184541	0.792631	0.101117	3.97705
HC77	Healthy	Female	44	0.048477	0.338487	0.0805878	0.09786	0.162524	0.538449	0.0884545	0.149106	0.0947348	1.87736	0.393302	0.0668689	0.184465	0.0675032	0.0428985	0.350369	0.0902278	0.0527395	5.10787	0.549906	0.556001	0.083187	0.155492	0.0761092	0.036912	0.295978	0.115645	0.0353169	0.259063	0.157098	4.25271	0.391993	1.38801	0.156615	0.361278	0.0901549	0.483632	0.310347	0.227812	0.717819	5.10152	0.656138	0.122256	0.657876	0.0910356	4.08179
HC78	Healthy	Female	46	0.0206615	0.435434	0.0763855	0.0589982	0.210809	0.498444	0.0739257	0.144102	0.078254	3.95471	0.312978	0.119294	0.154106	0.0610833	0.0403557	0.376711	0.107375	0.0864353	6.02318	0.397379	1.09947	0.0812097	0.15657	0.095861	0.0623451	0.281571	0.0980833	0.0387248	0.293597	0.172856	4.15574	0.492695	1.53703	0.17282	0.455167	0.094252	0.497711	0.327193	0.26642	0.572047	5.76495	0.602772	0.116948	0.714087	0.085754	3.56505
HC79	Healthy	Female	47	0.0268438	0.456805	0.0784095	0.0816806	0.214988	0.518051	0.0830646	0.135521	0.0783307	2.22638	0.499922	0.114718	0.159103	0.0578039	0.0247299	0.394802	0.100287	0.0704946	5.57922	0.6878	1.04483	0.0990551	0.218191	0.0803857	0.0558356	0.26483	0.0992782	0.0379315	0.329653	0.191685	5.20598	0.519742	1.97059	0.247888	0.435803	0.0879865	0.531612	0.319813	0.299819	0.62003	5.78651	0.866294	0.12203	0.632868	0.0835484	4.08917
HC80	Healthy	Female	49	0.0283455	0.483801	0.0939923	0.0861795	0.276298	0.621651	0.0891674	0.129427	0.0820291	3.92825	0.407758	0.0992429	0.192107	0.0689589	0.0489197	0.368905	0.10238	0.0880283	7.23897	0.381712	0.962446	0.0778452	0.16333	0.10789	0.0612728	0.343899	0.11715	0.0319507	0.284897	0.181242	3.8488	0.41772	1.81236	0.155602	0.349931	0.085634	0.611805	0.297088	0.216182	0.766369	4.21709	0.66062	0.14705	0.719928	0.100952	3.75009
PR01	Recurrence	Female	48	0.0287803	0.653164	0.0643732	0.080272	0.197276	0.759509	0.0883344	0.138009	0.109005	1.78206	0.464772	0.107695	0.271456	0.0633827	0.0399338	0.379796	0.115894	0.0680653	4.47216	0.657311	0.587448	0.0759792	0.149372	0.113216	0.0848273	0.433773	0.145728	0.0498647	0.341911	0.201456	3.96628	0.550153	1.56967	0.143344	0.46723	0.10693	0.680566	0.405962	0.328317	0.597375	4.98331	0.672226	0.113829	0.738844	0.119449	4.53386
PR02	Recurrence	Female	38	0.0252291	0.604352	0.0805362	0.0861599	0.271676	0.837207	0.0889922	0.136866	0.126849	2.66736	0.553027	0.137075	0.298832	0.062554	0.0509445	0.363306	0.105868	0.0851033	6.04403	0.618176	0.884149	0.0977789	0.2032	0.0884025	0.0672249	0.435709	0.120117	0.0389808	0.337286	0.190439	4.38619	0.4168	1.6721	0.166007	0.379423	0.0896682	0.569096	0.278038	0.274442	0.610614	4.22715	0.660031	0.164473	0.582684	0.0790513	4.46398
PR03	Recurrence	Female	39	0.0339032	0.597595	0.0812045	0.0925269	0.202493	0.932068	0.0931594	0.121138	0.135743	3.35986	0.264448	0.110717	0.351521	0.0699069	0.0725184	0.331833	0.0966134	0.0757087	6.02651	0.317419	0.769476	0.0763933	0.166132	0.109458	0.0457565	0.578636	0.166513	0.0317577	0.291466	0.168822	3.88473	0.348809	1.48606	0.17226	0.396627	0.0654977	0.596249	0.238666	0.227755	0.638656	4.58543	0.710769	0.190517	0.472844	0.0842664	4.20367
PR04	Recurrence	Female	50	0.0389144	0.64101	0.105178	0.121447	0.255021	0.934119	0.0954907	0.135667	0.190917	2.64043	0.46133	0.0854333	0.293817	0.0616842	0.0805539	0.372139	0.133793	0.0611135	5.11478	0.515966	0.817444	0.0738622	0.145098	0.0945232	0.0617091	0.460704	0.107605	0.0395089	0.40581	0.182016	3.95625	0.439121	1.41012	0.161207	0.415883	0.0928583	0.66136	0.339457	0.370217	0.574238	5.27626	0.660949	0.107842	0.649301	0.0909689	3.84306
PR05	Recurrence	Female	22	0.0335598	0.560637	0.0602711	0.105959	0.172143	0.961015	0.0938216	0.126963	0.181427	2.18194	0.235059	0.104621	0.361464	0.0709528	0.0683868	0.377149	0.118898	0.0615774	4.87343	0.327132	0.49434	0.0718127	0.135898	0.0795909	0.049702	0.560774	0.16657	0.0419972	0.353592	0.140281	3.17542	0.581599	1.14844	0.144045	0.444976	0.0888042	0.513102	0.298887	0.309967	0.746021	6.17864	0.546195	0.264167	0.599128	0.0732603	5.06584
PR06	Recurrence	Female	50	0.0281129	0.531285	0.0777656	0.0852894	0.28057	0.634738	0.0920337	0.121637	0.0946312	3.3305	0.582053	0.111953	0.218453	0.0660804	0.0336802	0.368597	0.103222	0.0885368	6.84999	0.575422	0.855306	0.0903591	0.18501	0.123596	0.0717065	0.328213	0.119607	0.0441925	0.359673	0.185966	4.69894	0.538715	1.60856	0.170326	0.42786	0.0862744	0.571858	0.341432	0.291346	0.875216	4.84611	0.661183	0.118401	0.672086	0.105488	4.48488
PR07	Recurrence	Female	44	0.0245583	0.419427	0.0751055	0.0607487	0.208513	0.652583	0.0671797	0.152691	0.0682662	3.01033	0.31155	0.0912493	0.221436	0.0598774	0.0296171	0.352729	0.0956295	0.0762608	5.60467	0.406463	0.59755	0.0622155	0.124873	0.0706004	0.0594335	0.393514	0.106907	0.0305938	0.327523	0.172067	3.54943	0.376489	1.16137	0.135351	0.353779	0.0888202	0.597618	0.26556	0.27863	0.755277	4.39328	0.515471	0.132303	0.556637	0.087422	3.94406
PR08	Recurrence	Female	25	0.0431819	0.620843	0.109001	0.13708	0.294008	0.922782	0.0917409	0.136158	0.165227	3.35794	0.409391	0.194316	0.290748	0.0688939	0.041577	0.406897	0.129254	0.0593943	4.56331	0.543519	0.930239	0.0659922	0.164882	0.0585373	0.0754703	0.447137	0.158991	0.04175	0.338205	0.154787	3.5229	0.626628	1.26352	0.167092	0.400625	0.0902767	0.493234	0.341255	0.299811	0.616462	6.2972	0.580355	0.203433	0.626013	0.0853018	4.72881
PR09	Recurrence	Male	58	0.0263877	0.407203	0.0763641	0.0611011	0.168718	0.605499	0.0812004	0.141119	0.0738459	2.29063	0.236107	0.0796209	0.190003	0.0605321	0.0409653	0.346161	0.0705277	0.0691242	5.77841	0.242834	0.713156	0.0552616	0.107137	0.0926203	0.0335958	0.299244	0.121459	0.0279538	0.268577	0.190301	4.0591	0.339661	2.02069	0.143721	0.329247	0.0737695	0.562516	0.207023	0.21348	0.747468	3.98639	0.724886	0.140018	0.603783	0.0717895	4.90481
[truncated: 141 more columns]

## Sheet: Table S5
Table S5. Directly detected N-glycan trait changes in the cohort.
Traits	HC			PTC			PS			PR			P value A	P value B	P value C	Tendency in response to operation	Tendency in PR
	0.25	median	0.75	0.25	median	0.75	0.25	median	0.75	0.25	median	0.75	HC vs. PTC	PTC vs. PS	PS vs. PR
H3N3	0.0235344	0.0283055	0.0334662	0.0260652	0.0296773	0.0365406	0.0237	0.0316308	0.0426082	0.0263877	0.0287803	0.0339032	0.262996	0.243347	0.741087
H5N2	0.43293	0.475279	0.537404	0.547741	0.62798	0.724446	0.495619	0.571118	0.641356	0.531285	0.597595	0.620843	1.14464e-12	0.000351141	0.929116	↓
H3N3F1	0.0734474	0.0821783	0.0932139	0.0825938	0.0954126	0.105178	0.0717248	0.0829393	0.0950279	0.0751055	0.0777656	0.0812045	2.3913e-05	0.000432558	0.500607	↓
H4N3	0.0745401	0.0832562	0.0951807	0.0927656	0.104561	0.117654	0.0816169	0.0947514	0.109406	0.080272	0.0861599	0.105959	4.329e-10	0.00468714	0.558832
H3N4	0.195776	0.246656	0.307033	0.239879	0.277554	0.343218	0.202719	0.25418	0.313629	0.197276	0.208513	0.271676	0.00258388	0.014171	0.186283
H6N2	0.559785	0.64056	0.719655	0.773999	0.885364	1.00198	0.720295	0.779921	0.870651	0.652583	0.837207	0.932068	4.44089e-16	0.000118592	0.684256	↓
H4N3F1	0.07609	0.0854304	0.0951118	0.091331	0.105051	0.118386	0.0756362	0.0872703	0.09761	0.0883344	0.0917409	0.0931594	2.04787e-10	7.11999e-09	0.684256	↓
H3N3E1	0.127404	0.136676	0.144963	0.134762	0.148717	0.167335	0.13473	0.145051	0.161946	0.126963	0.136158	0.138009	0.000257268	0.432268	0.0433206
H5N3	0.0817147	0.100327	0.119042	0.111982	0.140297	0.170968	0.10283	0.129538	0.154664	0.0946312	0.126849	0.165227	1.3104e-10	0.0401538	0.809202
H3N4F1	2.39	3.34459	4.07029	2.6647	3.33606	4.25408	2.4944	2.92442	3.83624	2.29063	2.66736	3.3305	0.274816	0.0351087	0.285751
H4N4	0.337978	0.415468	0.492827	0.376319	0.469151	0.588162	0.322411	0.399091	0.520218	0.264448	0.409391	0.464772	0.0044255	0.00116255	0.516908
H3N5	0.096834	0.119217	0.144978	0.107679	0.136409	0.169254	0.121225	0.144708	0.179482	0.0912493	0.107695	0.111953	0.0100788	0.242043	0.0122965
H7N2	0.184222	0.212513	0.255404	0.260529	0.323026	0.36849	0.234564	0.275762	0.312008	0.221436	0.290748	0.298832	6.21725e-15	0.000179962	0.979723	↓
H3N3F1E1	0.0584633	0.0647112	0.0718821	0.0679854	0.074845	0.0828216	0.0628951	0.0701894	0.0758395	0.0616842	0.0633827	0.0688939	5.14534e-09	0.000550816	0.0816791	↓
H5N3F1	0.0356904	0.0412218	0.051557	0.0516227	0.0631556	0.0781807	0.0418605	0.0503718	0.0606998	0.0399338	0.041577	0.0683868	1.09246e-13	5.96331e-06	0.576052	↓
H4N3E1	0.350779	0.373239	0.399835	0.365126	0.389518	0.423365	0.348056	0.377475	0.395055	0.352729	0.368597	0.377149	0.0210587	0.00669915	0.445766
H6N3	0.0932154	0.102708	0.114741	0.110035	0.125965	0.141627	0.0995317	0.109281	0.12602	0.0966134	0.105868	0.118898	5.58435e-09	0.000126662	0.638209	↓
H3N4F2	0.0656781	0.078435	0.0907916	0.0683883	0.0810812	0.0921989	0.0594409	0.0678406	0.0790083	0.0615774	0.0691242	0.0762608	0.44869	2.29983e-05	0.576052
H4N4F1	5.29766	6.21418	7.17083	5.59634	6.25727	7.37007	4.8914	5.5512	6.45287	4.87343	5.60467	6.02651	0.31736	0.000177659	0.593518
H5N4	0.377983	0.444508	0.523123	0.400128	0.490701	0.627549	0.37533	0.449966	0.526918	0.327132	0.515966	0.575422	0.00723714	0.00555687	0.731507
H3N5F1	0.65918	0.859173	1.03186	0.713898	0.839587	1.12505	0.686574	0.794391	0.980886	0.59755	0.769476	0.855306	0.3898	0.0688387	0.309317
H3N3F2L1	0.0689024	0.0805345	0.0915954	0.0821254	0.0937448	0.109	0.0809434	0.094887	0.110362	0.0659922	0.0738622	0.0763933	2.95321e-05	0.915068	0.00124708
H4N5	0.139737	0.160189	0.181002	0.16091	0.186595	0.228623	0.159503	0.187185	0.221266	0.135898	0.149372	0.166132	0.000210472	0.856385	0.0136863
H4N3F1L1	0.0782372	0.0868454	0.103015	0.0879962	0.107457	0.1276	0.0674088	0.0742282	0.0856018	0.0795909	0.0926203	0.109458	2.0305e-06	7.10543e-15	0.0371468	↓	↑
H5N3L1	0.0494273	0.0587811	0.0673883	0.0510946	0.0569638	0.0672042	0.049157	0.0560466	0.0629533	0.049702	0.0617091	0.0717065	0.819145	0.422857	0.340531
H8N2	0.298624	0.353618	0.401843	0.427278	0.487487	0.561895	0.37198	0.424808	0.464755	0.393514	0.435709	0.460704	2.22045e-15	1.05843e-05	0.665684	↓
H4N3F1E1	0.0994442	0.115672	0.131213	0.108707	0.125196	0.146761	0.100564	0.117954	0.145969	0.119607	0.121459	0.158991	0.00236074	0.0713383	0.165993
H4N4L1	0.0332203	0.0377678	0.0447592	0.0351157	0.0396758	0.0461184	0.030364	0.0365481	0.043929	0.0317577	0.0395089	0.0419972	0.124617	0.0167798	0.647315
H5N3E1	0.275494	0.300497	0.333983	0.284121	0.317787	0.352977	0.288535	0.311682	0.329719	0.327523	0.338205	0.353592	0.158714	0.269047	0.0420208
H3N4F1E1	0.163693	0.173079	0.186408	0.171694	0.19538	0.218356	0.156115	0.175694	0.192607	0.168822	0.182016	0.190301	4.58032e-06	7.49199e-06	0.770066	↓
H5N4F1	3.50461	3.89315	4.39362	3.29124	4.11523	4.87	3.00768	3.53761	4.01057	3.54943	3.95625	4.0591	0.330754	0.000133488	0.0816791
H4N4E1	0.41296	0.450264	0.513843	0.407963	0.459019	0.511361	0.401523	0.434485	0.496874	0.376489	0.439121	0.550153	0.677162	0.406222	0.750708
H4N5F1	1.34037	1.49784	1.64495	1.34802	1.58288	1.75813	1.26238	1.42347	1.61068	1.26352	1.48606	1.60856	0.0731931	0.00310594	0.770066
H5N5	0.144439	0.160391	0.172827	0.155409	0.173156	0.190765	0.152745	0.165158	0.1839	0.143721	0.161207	0.167092	0.00129043	0.158822	0.143893
H5N3F1L1	0.356234	0.384666	0.422281	0.357417	0.395126	0.446839	0.340968	0.376173	0.407785	0.379423	0.400625	0.42786	0.702303	0.0401538	0.158359
H6N3L1	0.0820074	0.0895874	0.0955606	0.0857958	0.090526	0.096579	0.0798918	0.0865207	0.0943448	0.0862744	0.0888202	0.0902767	0.195879	0.00539353	0.838876
H9N2	0.504053	0.562176	0.617593	0.61658	0.694606	0.795247	0.551294	0.613594	0.700305	0.562516	0.571858	0.597618	1.12133e-13	9.82278e-06	0.227324	↓
H5N4L1	0.285595	0.317915	0.350361	0.287438	0.31662	0.361954	0.280546	0.304564	0.33838	0.26556	0.298887	0.341255	0.59211	0.0540888	0.656473
H6N3E1	0.218907	0.245913	0.281793	0.224463	0.248836	0.290571	0.220841	0.244009	0.265447	0.274442	0.291346	0.309967	0.271828	0.166607	0.0127452
H4N4F1E1	0.636032	0.730369	0.813366	0.621516	0.678606	0.780093	0.61082	0.696903	0.782408	0.610614	0.638656	0.747468	0.151772	0.798485	0.848821
H5N4E1	4.70991	5.1075	5.597	4.63457	5.11213	5.59894	4.67845	5.26089	5.63133	4.39328	4.84611	5.27626	0.642565	0.235601	0.194894
H5N5F1	0.521627	0.586513	0.655232	0.536122	0.649783	0.742776	0.525585	0.566194	0.689349	0.580355	0.660949	0.672226	0.00594916	0.0095457	0.285751
H4N5E1	0.111522	0.133607	0.180777	0.134261	0.172197	0.20534	0.153543	0.193045	0.243471	0.118401	0.140018	0.190517	0.00255497	0.00445591	0.0446541
H5N4F1L1	0.613417	0.67026	0.702838	0.615678	0.661216	0.71097	0.58874	0.632669	0.677502	0.582684	0.603783	0.649301	0.994554	0.0110802	0.327811
H4N4E1L1	0.0837099	0.0909905	0.100033	0.0852802	0.0931466	0.100207	0.0828056	0.0908635	0.0974111	0.0790513	0.0853018	0.0909689	0.330754	0.185165	0.453384
H5N4F1E1	3.61728	3.94436	4.45341	3.26423	3.94638	4.43513	3.34429	3.82734	4.29779	4.20367	4.48488	4.72881	0.422573	0.422857	0.00497705
H4N5F1E1	0.269385	0.312402	0.34467	0.298184	0.334425	0.361627	0.297278	0.326596	0.358536	0.316841	0.341444	0.358827	0.00931111	0.627845	0.541866
H3N4F2L2	0.0553712	0.0739433	0.0952592	0.024907	0.0392681	0.0581219	0.045779	0.0857707	0.120112	0.0732627	0.093329	0.136455	1.25287e-10	9.49305e-10	0.315403	↑
H5N5E1	0.56463	0.648115	0.757229	0.62121	0.708553	0.806671	0.662956	0.764641	0.886643	0.661843	0.686565	0.780334	0.0458924	0.0221328	0.360196
H5N4E1L1	3.79419	4.24702	4.51615	3.53615	3.86547	4.32264	3.70507	4.03085	4.34787	3.68371	4.28516	4.44936	0.00680568	0.260737	0.334132
H3N5F1E1L1	0.289518	0.306359	0.325118	0.271568	0.292827	0.321996	0.284261	0.304666	0.322233	0.29791	0.318746	0.329425	0.00921891	0.132068	0.162142
H4N4F1E2	0.722915	0.755872	0.793079	0.660991	0.712141	0.758304	0.676741	0.729951	0.77632	0.749679	0.768628	0.81129	8.21084e-05	0.207531	0.059997
H5N4E2	34.3561	35.8278	37.445	31.5785	33.7412	35.1401	33.5021	35.2927	37.2855	35.3153	36.6429	36.8401	2.71084e-08	2.69227e-05	0.291525	↑
H5N5F1E1	1.39612	1.72215	2.11615	1.61371	1.85575	2.1606	1.58997	1.98043	2.25655	1.94749	1.98075	2.6351	0.0355381	0.751462	0.10654
H4N4F2L2	0.147944	0.169686	0.188743	0.125159	0.139407	0.152569	0.14252	0.155846	0.169138	0.138884	0.153681	0.172325	1.17117e-10	1.11456e-06	0.809202	↑
H6N5E1	0.428195	0.493875	0.53939	0.425876	0.477949	0.545199	0.427867	0.492098	0.550881	0.425728	0.469056	0.534653	0.573379	0.348651	0.620162
H5N4F1L2	1.09621	1.19592	1.30901	1.02911	1.11971	1.22239	1.04174	1.10476	1.22571	0.955835	1.14048	1.29462	0.0044255	0.90482	0.939221
H4N6F1E1	0.576912	0.662939	0.757594	0.638458	0.774988	0.895274	0.454224	0.539962	0.656487	0.649077	0.891183	0.981977	5.03082e-05	5.84959e-11	0.00653693	↓	↑
H4N4F2E1L1	0.359233	0.401624	0.431007	0.339362	0.37621	0.414807	0.341879	0.375995	0.406152	0.345924	0.37986	0.404814	0.0128536	0.935606	0.70302
H5N4F1E1L1	0.945902	1.10851	1.23038	0.856851	1.02606	1.22017	0.862835	1.03131	1.23945	0.904004	1.00001	1.05708	0.141335	0.917633	0.878794
H4N7E1	0.48348	0.539548	0.595515	0.459499	0.506097	0.584375	0.439259	0.491643	0.545158	0.544927	0.591904	0.63386	0.146957	0.17365	0.0635392
H5N4F1E2	2.88577	3.22513	3.60633	2.86804	3.20502	3.51498	2.83919	3.18735	3.85504	2.98778	3.44169	3.70212	0.568741	0.593868	0.828957
H6N5F1E1	0.2019	0.221062	0.236767	0.203569	0.223502	0.244569	0.202422	0.220229	0.242401	0.205621	0.227993	0.236079	0.599206	0.823543	0.770066
H5N5E2	0.241426	0.25832	0.287668	0.238582	0.261442	0.28493	0.238757	0.262434	0.298052	0.234012	0.262526	0.279921	0.790097	0.370683	0.647315
H4N5F2L2	0.00606259	0.00875455	0.0112412	0.00493025	0.0090585	0.0143678	0.00713935	0.0114848	0.0167486	0.00791188	0.0102633	0.0129127	0.494908	0.0301202	0.500607
H6N5E1L1	0.455265	0.542407	0.643307	0.450037	0.567131	0.655094	0.486748	0.575797	0.673202	0.530296	0.558675	0.609543	0.808551	0.25665	0.56741
H5N5F1E2	1.39677	1.67816	1.92813	1.38525	1.65931	1.84018	1.388	1.67603	2.04218	1.41243	1.88204	2.09695	0.566428	0.235601	0.516908
H6N5E2	0.459118	0.526469	0.613272	0.40681	0.510256	0.568695	0.466949	0.542076	0.646209	0.419693	0.55941	0.599794	0.0694451	0.0057816	0.387501
H5N5F2L2	0.0321621	0.0372909	0.0426339	0.0313586	0.0358927	0.044148	0.0316515	0.0387072	0.0468055	0.0354392	0.0392674	0.0468931	0.709911	0.249936	0.770066
H7N6E1	0.0612305	0.0719992	0.0836494	0.0565932	0.0679815	0.0823145	0.0665087	0.0783736	0.0911261	0.0626784	0.0776151	0.0799656	0.291655	0.00240842	0.366906
H6N5F1L2	0.117404	0.124936	0.135178	0.115701	0.128374	0.139046	0.111373	0.122559	0.133362	0.114692	0.118731	0.124981	0.173313	0.0275204	0.541866
H8N7	0.0311577	0.0341016	0.038862	0.0295793	0.0346873	0.040786	0.029487	0.0358563	0.0450934	0.0343436	0.0359959	0.0374194	0.913041	0.221247	0.760368
H6N5F1E1L1	0.137759	0.170936	0.208345	0.13293	0.170874	0.206133	0.151784	0.182105	0.214961	0.131712	0.139584	0.180758	0.552649	0.242043	0.297378
H6N5F1E2	0.177788	0.208325	0.264051	0.171705	0.203339	0.253165	0.183126	0.221268	0.261965	0.17597	0.194845	0.238547	0.395469	0.290611	0.401614
H6N5E1L2	0.424571	0.52448	0.671446	0.473902	0.578768	0.696602	0.506526	0.595959	0.715564	0.491909	0.575912	0.66072	0.170103	0.342043	0.721968
H6N5E2L1	2.65865	3.28228	4.07892	2.88028	3.52	4.10754	3.08818	3.87009	4.59217	3.2066	3.41207	4.02454	0.244544	0.0169281	0.373694
H6N5E3	1.29649	1.54112	1.86631	1.36943	1.58633	1.93184	1.57458	1.77568	1.95186	1.41094	1.58763	1.76272	0.438538	0.0063797	0.0862336
H6N5F1L3	0.124136	0.139093	0.149772	0.126932	0.143522	0.158353	0.130107	0.139605	0.161855	0.109152	0.125094	0.15658	0.0965238	0.956186	0.0653741
H7N6E2	0.0410383	0.050598	0.0674621	0.05328	0.0635655	0.0832408	0.0532239	0.0725171	0.0857343	0.0383274	0.0582623	0.0629839	0.000167138	0.27045	0.0327626
H6N5F1E1L2	0.224412	0.262564	0.322444	0.229657	0.287981	0.345018	0.247659	0.296667	0.337145	0.214836	0.255048	0.268015	0.166938	0.861461	0.0446541
H6N5F1E2L1	1.27281	1.61193	2.15936	1.14034	1.73575	2.35519	1.39025	1.88564	2.28497	1.21408	1.63113	1.87727	0.687177	0.530685	0.268893
H9N8	0.0476818	0.0603938	0.0698368	0.0518865	0.0656483	0.0842188	0.0588446	0.0697287	0.082054	0.050735	0.0627577	0.0663599	0.0710317	0.308677	0.0731557
H6N5F1E3	0.104744	0.125297	0.161644	0.111742	0.156221	0.195131	0.126916	0.153134	0.183059	0.0947801	0.124856	0.185896	0.00482001	0.650948	0.353563
H6N5F2E2L1	0.0354834	0.0532883	0.0764488	0.0364567	0.0674859	0.0906478	0.0410854	0.0583825	0.078163	0.0340202	0.0488829	0.0879096	0.0898724	0.299553	0.665684
H7N6E1L2	0.121617	0.158147	0.204764	0.17623	0.221523	0.264385	0.185528	0.242227	0.291259	0.142417	0.159109	0.211867	3.07278e-07	0.15978	0.00952879
H7N6E2L1	0.107361	0.133326	0.163085	0.14997	0.185056	0.210701	0.16251	0.201273	0.244436	0.108227	0.133016	0.179128	1.7442e-07	0.056555	0.00790697
H7N6E3	0.0257443	0.0328807	0.0425239	0.0312708	0.0424367	0.0529304	0.0355369	0.0449001	0.0525936	0.0283002	0.0295659	0.0395364	0.000604291	0.317983	0.00790697
H8N7E2	0.0114539	0.0138712	0.0170213	0.00989406	0.0149922	0.0206833	0.0112174	0.0150853	0.0217846	0.00997249	0.011142	0.0150274	0.782224	0.18303	0.0582882
H7N6F1E1L2	0.041212	0.0513129	0.067282	0.0563368	0.0699423	0.0926285	0.0567432	0.0762362	0.0941872	0.0390235	0.0507409	0.0722647	0.000386517	0.997421	0.0383178
H9N8E1	0.0160967	0.0203328	0.0280402	0.0166174	0.0226038	0.0275417	0.0205417	0.0259568	0.031179	0.0169628	0.0207279	0.026806	0.348003	0.0215745	0.208351
H7N6E1L3	0.108361	0.137964	0.202382	0.147923	0.202774	0.264072	0.162324	0.218352	0.271566	0.124928	0.160097	0.214906	4.22067e-06	0.491224	0.0460222
H7N6E2L2	0.16316	0.205375	0.266627	0.228844	0.288669	0.350882	0.248513	0.300899	0.36942	0.172857	0.239103	0.253131	5.54831e-07	0.324288	0.02449
H7N6E3L1	0.0726166	0.0849294	0.105359	0.0935953	0.113822	0.139284	0.0988086	0.12108	0.145034	0.071481	0.0799421	0.104408	5.76107e-08	0.26211	0.00629003
H7N6F1E1L3	0.0538026	0.0626858	0.0853153	0.0729131	0.0942604	0.129048	0.0674297	0.0972575	0.117766	0.0461894	0.057647	0.0845842	1.57439e-06	0.833618	0.003468
H7N6F1E2L2	0.065676	0.0794496	0.11363	0.0835022	0.116613	0.155052	0.0896203	0.118653	0.154395	0.0619824	0.0786322	0.115761	0.000386517	0.98453	0.0407542
H9N8E3	0.00514855	0.00775641	0.0106594	0.00644463	0.00896443	0.0120343	0.00659033	0.00996657	0.0126611	0.00343087	0.00764293	0.00866143	0.0389576	0.453395	0.0317385
IQR values of directly detected glycan traits in PTC, PS, PR, and HC, the tendency of the changes as well as p values for the comparison by Mann-Whitney U test for the cohort were listed. The p-value A considered significant are below the significance threshold of 5.21E-4 (=0.05/96, 96 directly detected glycan traits ) after multiple testing corrections. The p-value B considered significant are b…

## Sheet: Table S6
Table S6. Derived N-glycan trait changes in the cohort.
Traits	HC			PTC			PS			PR			P value A	P value B	P value C	Tendency in response to operation	Tendency in PR
	0.25	median	0.75	0.25	median	0.75	0.25	median	0.75	0.25	median	0.75	HC vs. PTC	PTC vs. PS	PS vs. PR
TM	0.0203344	0.0226802	0.0250904	0.027421	0.0303454	0.0337278	0.0246784	0.0268287	0.0290287	0.0228714	0.027766	0.0295976	0	7.63073e-07	1	↓
THy	0.0126112	0.0133424	0.0143468	0.013442	0.014601	0.01599	0.0130663	0.0136719	0.0144586	0.0133362	0.0146953	0.0159548	2.99782e-05	0.000635569	0.143893	↓
MHy	1.46345	1.72402	1.87554	1.88567	2.13166	2.30816	1.81673	1.94405	2.04269	1.75259	1.79823	1.86727	7.25509e-12	0.000924506	0.0420208	↓	↓
MM	6.87315	6.94506	6.9894	6.82145	6.91328	6.99203	6.83613	6.89233	6.98713	6.83033	6.88138	6.90168	0.195879	0.90226	0.56741
CA1	0.00872721	0.00899328	0.00949048	0.00937905	0.0100435	0.0105962	0.00886428	0.00928032	0.00959421	0.00891797	0.00918744	0.00939547	1.78324e-12	5.65612e-08	0.327811	↓
CA2	0.846049	0.859679	0.871714	0.834303	0.847825	0.861688	0.83144	0.844033	0.855877	0.848663	0.858404	0.867161	0.00210666	0.206368	0.0503398
CA3	0.0928088	0.106083	0.116416	0.0993162	0.108563	0.124248	0.105406	0.117872	0.126002	0.0977949	0.103474	0.113847	0.195879	0.0172282	0.0383178
CA4	0.01632	0.0183826	0.0210594	0.0211577	0.0235063	0.0271318	0.0197302	0.0223557	0.0257248	0.0175872	0.0209027	0.0237848	3.36087e-12	0.0189632	0.169912
CF	0.377397	0.396269	0.416058	0.385292	0.405348	0.426097	0.358316	0.380889	0.408972	0.361643	0.389989	0.412398	0.0444278	6.48455e-05	0.731507
CFa	0.00902736	0.00954227	0.0102066	0.00843637	0.009081	0.00965213	0.00899281	0.00948384	0.0100177	0.00923424	0.00935859	0.00953765	0.00117286	0.00334159	0.819065
CB	0.0815291	0.0899547	0.0991613	0.0858926	0.096992	0.10446	0.0854466	0.0946749	0.104788	0.0914738	0.0943415	0.103941	0.0334982	0.856385	0.693615
CG	0.941716	0.950737	0.963002	0.937904	0.951234	0.959627	0.945106	0.954942	0.961852	0.952402	0.95844	0.965509	0.157708	0.0380064	0.199307
CS	0.789919	0.806086	0.830244	0.772209	0.797878	0.817215	0.80418	0.827514	0.838668	0.81431	0.826876	0.834419	0.0214423	2.19576e-06	0.760368
A2F	0.383576	0.404977	0.431432	0.396076	0.418115	0.442288	0.369422	0.396407	0.425658	0.376607	0.399137	0.424841	0.0164367	0.000330073	0.838876
A3F	0.257877	0.297391	0.35484	0.236223	0.2928	0.369539	0.246516	0.286269	0.352936	0.228746	0.259456	0.307645	0.835096	0.528569	0.593518
A4F	0.448454	0.499177	0.544132	0.416297	0.468203	0.542439	0.349727	0.404264	0.469479	0.439114	0.546309	0.601442	0.154718	6.53505e-06	0.00733075
A2Fa	0.00882977	0.00944193	0.00997702	0.00806097	0.00863251	0.00914729	0.00887499	0.00920185	0.0097432	0.00916744	0.00951989	0.00962322	4.09849e-07	1.84164e-06	0.611223	↑
A3Fa	0.00373205	0.00527094	0.00701366	0.00367325	0.00629142	0.00854471	0.00412043	0.0050891	0.00686804	0.00310974	0.00438607	0.00826494	0.175478	0.101318	0.898875
A2S0F	0.897505	0.915308	0.925638	0.889517	0.90624	0.919757	0.884718	0.904011	0.918805	0.893644	0.904574	0.918969	0.0343598	0.419126	0.408785
A2L0F	0.374375	0.398813	0.426017	0.384275	0.41279	0.442031	0.357798	0.388686	0.421386	0.37149	0.391393	0.41283	0.0141406	0.000459669	0.838876
A3L0F	0.164702	0.186467	0.197703	0.163427	0.184085	0.207432	0.157009	0.173419	0.195993	0.161304	0.185771	0.191133	0.454844	0.0140441	0.401614
A4L0F	0.769556	0.802415	0.834989	0.781853	0.816858	0.846648	0.682079	0.741281	0.781301	0.75173	0.858758	0.884782	0.240419	2.78693e-11	0.00821002
A2E0F	0.89059	0.907654	0.917286	0.881567	0.899787	0.913333	0.88183	0.896599	0.91161	0.890272	0.898718	0.912942	0.0254	0.543473	0.373694
A2SF	0.245489	0.262283	0.276664	0.248407	0.267524	0.288502	0.242174	0.263382	0.282805	0.253509	0.277914	0.285225	0.0759703	0.0749621	0.360196
A2LF	0.436386	0.460907	0.4907	0.430663	0.464388	0.497111	0.443301	0.461352	0.482581	0.428858	0.436853	0.454645	0.918456	0.756372	0.121045
A3LF	0.291289	0.351835	0.424826	0.265944	0.343265	0.453267	0.289856	0.32919	0.427195	0.2626	0.286853	0.369248	0.702303	0.660286	0.525161
A4LF	0.185007	0.228319	0.271824	0.163524	0.220705	0.278868	0.169656	0.214083	0.269218	0.158568	0.183208	0.239557	0.589753	0.719801	0.629158
A2EF	0.219821	0.238608	0.254053	0.225507	0.244935	0.268728	0.21791	0.240643	0.259489	0.230237	0.252973	0.267765	0.0609956	0.100646	0.340531
A3EF	0.23713	0.279048	0.334758	0.21536	0.274477	0.353639	0.229095	0.267654	0.336818	0.210296	0.237531	0.294487	0.845769	0.596107	0.602341
A2B	0.0952275	0.10317	0.115876	0.102216	0.113475	0.12281	0.10278	0.112365	0.122867	0.107228	0.109887	0.119039	0.00476902	0.948465	1
A2F0B	0.0277843	0.0306423	0.0354608	0.0317623	0.035691	0.0396134	0.0321904	0.0358624	0.0402302	0.0284844	0.0326625	0.0351299	3.32848e-05	0.630139	0.0488644
A2FB	0.193244	0.21417	0.23276	0.197425	0.219864	0.23957	0.21006	0.223889	0.250366	0.22576	0.239937	0.245104	0.41277	0.0708325	0.476675
A2S0B	0.170087	0.192797	0.207553	0.170903	0.188373	0.215304	0.179688	0.201218	0.214845	0.188988	0.201159	0.205306	0.942869	0.0654606	0.848821
A2SB	0.0718918	0.0794888	0.0930607	0.0785722	0.086691	0.0975569	0.0751369	0.0903529	0.100962	0.0836265	0.0860299	0.102697	0.00834079	0.783547	0.656473
A2F0S0B	0.255533	0.280208	0.317311	0.257483	0.278037	0.309047	0.275832	0.308658	0.338296	0.245153	0.274909	0.337788	0.78747	3.42631e-05	0.169912
A2F0SB	0.019572	0.0221927	0.0256625	0.0229821	0.0260069	0.0288396	0.0226455	0.0269397	0.0301812	0.0213717	0.0238792	0.0265683	0.000132303	0.393558	0.133726
A2FS0B	0.162184	0.183373	0.1973	0.16032	0.178991	0.205095	0.163889	0.188126	0.205975	0.175128	0.193998	0.196697	0.97822	0.209871	0.789567
A2FSB	0.219958	0.24447	0.273717	0.2295	0.254663	0.286224	0.239675	0.259787	0.286727	0.250993	0.267181	0.282347	0.076536	0.398956	0.508723
A2G	0.870333	0.883748	0.902009	0.857596	0.875768	0.893785	0.877253	0.892889	0.899893	0.892358	0.89672	0.904662	0.0243016	0.00104917	0.143893
A4G	0.684588	0.720342	0.774903	0.70069	0.750301	0.789631	0.771065	0.804702	0.837238	0.609974	0.652521	0.787612	0.0399374	1.55332e-08	0.00306628
A2F0G	0.977555	0.980012	0.983222	0.97302	0.976897	0.980236	0.975876	0.979673	0.981515	0.978099	0.982064	0.983402	2.61839e-05	0.00828223	0.0446541
A4F0G	0.455134	0.499953	0.550298	0.456826	0.530725	0.582092	0.529459	0.593963	0.647592	0.397725	0.452959	0.559543	0.154718	6.53505e-06	0.00733075
A2FG	0.717834	0.744967	0.781362	0.704524	0.743892	0.770563	0.715784	0.754133	0.781105	0.757014	0.765887	0.795145	0.232315	0.0928578	0.0839314
A2S0G	0.475904	0.515589	0.549712	0.475929	0.516326	0.556407	0.474841	0.508399	0.545461	0.519147	0.542761	0.548071	0.934724	0.443721	0.0566201
A2SG	0.988881	0.989817	0.991374	0.986899	0.988563	0.990485	0.98816	0.989277	0.990897	0.989194	0.990428	0.990668	0.000278587	0.0509407	0.263429
A2F0S0G	0.546931	0.578169	0.603244	0.541887	0.576102	0.599547	0.535357	0.56174	0.588795	0.570968	0.591889	0.595664	0.479932	0.161708	0.0174808
A2FS0G	0.469203	0.50816	0.542897	0.468479	0.51063	0.553712	0.468107	0.501971	0.541373	0.51258	0.536901	0.542408	0.940153	0.501453	0.0691751
A2F0SG	0.993363	0.993938	0.994595	0.992714	0.993419	0.994249	0.992713	0.993623	0.994551	0.993508	0.994158	0.994841	0.00653102	0.549924	0.291525
A2FSG	0.975573	0.979204	0.982923	0.971195	0.976633	0.979945	0.97434	0.978451	0.980792	0.979837	0.979967	0.981139	0.00118699	0.0447583	0.10654
A2S	0.669074	0.688279	0.71222	0.641992	0.674089	0.693861	0.673702	0.703008	0.715944	0.690765	0.702773	0.718168	0.000512674	2.57372e-06	0.453384	↑
A3S	0.892118	0.899187	0.907751	0.896436	0.904845	0.910865	0.89947	0.906939	0.914535	0.895932	0.901319	0.90524	0.013743	0.228032	0.147411
A4S	0.58484	0.617362	0.668005	0.607269	0.654229	0.689619	0.667796	0.692705	0.724353	0.536005	0.574227	0.664748	0.00613771	2.78539e-06	0.00201443
A2F0S	0.890658	0.898084	0.905145	0.874899	0.888024	0.895692	0.883194	0.895426	0.901639	0.892771	0.898157	0.908185	1.99651e-06	0.00265118	0.115068	↑
A3F0S	0.890199	0.902091	0.912184	0.895341	0.904962	0.915622	0.896583	0.909628	0.918519	0.89273	0.911557	0.916196	0.0800022	0.247286	0.638209
A4F0S	0.362802	0.40826	0.462888	0.379235	0.440374	0.489416	0.444264	0.494745	0.548123	0.333129	0.380423	0.447718	0.0534161	7.84121e-05	0.00852342
A2FS	0.362234	0.391759	0.418193	0.343281	0.367351	0.40461	0.377029	0.404142	0.426323	0.389554	0.39692	0.436175	0.0192293	1.67216e-05	0.647315
A3FS	0.878686	0.893124	0.906771	0.875157	0.899115	0.90823	0.884644	0.901106	0.911344	0.876362	0.89889	0.902127	0.273319	0.65561	0.227324
A4FS	0.184593	0.208168	0.228688	0.173951	0.202867	0.237107	0.165504	0.198215	0.230584	0.188475	0.201914	0.208286	0.827112	0.19949	0.809202
A2L	0.0572711	0.061824	0.0645228	0.0553128	0.0588598	0.0640415	0.0573301	0.059661	0.0636923	0.0573598	0.0592278	0.0625468	0.0206812	0.187318	0.828957
A3L	0.260329	0.270015	0.278262	0.263803	0.271449	0.28283	0.26098	0.268312	0.276725	0.256916	0.273725	0.277085	0.201843	0.15978	0.969588
A4L	0.235372	0.269365	0.303027	0.264784	0.294582	0.324745	0.292664	0.32678	0.353084	0.210228	0.236607	0.298208	0.00594916	9.46323e-05	0.00238737
A2F0L	0.043678	0.0471644	0.050555	0.0429308	0.0465707	0.0513364	0.0428114	0.0454572	0.0487004	0.0429914	0.0476842	0.0496531	0.795358	0.226787	0.476675
A3F0L	0.220561	0.237843	0.249562	0.222225	0.242134	0.253796	0.225105	0.233426	0.251681	0.222843	0.248712	0.254562	0.262996	0.524349	0.656473
A4F0L	0.169013	0.192877	0.229121	0.185018	0.210584	0.247467	0.207195	0.233609	0.274203	0.165302	0.188662	0.21425	0.0323781	0.00207097	0.0127452
A2FL	0.0742114	0.0819622	0.0911577	0.0675735	0.0773328	0.0847491	0.0739109	0.0803896	0.0895058	0.0770028	0.0784767	0.0868996	0.00530167	0.0131842	0.770066
A3FL	0.335599	0.345566	0.35387	0.338068	0.346543	0.352738	0.336875	0.343747	0.354056	0.329592	0.340236	0.35233	0.62072	0.520147	0.638209
A4FL	0.0584665	0.068404	0.0835219	0.0529444	0.0727498	0.095183	0.062644	0.0793001	0.0983181	0.0476777	0.0499156	0.0838095	0.42455	0.296552	0.0549919
A2E	0.607178	0.627894	0.648206	0.586935	0.614957	0.633537	0.619738	0.641378	0.655573	0.638328	0.644853	0.655096	0.000943591	1.07867e-06	0.516908
A3E	0.622245	0.628948	0.639622	0.619985	0.633354	0.643231	0.62998	0.636389	0.64396	0.627614	0.635727	0.64278	0.637683	0.0427331	0.525161
A4E	0.345253	0.353596	0.363074	0.344852	0.357406	0.366968	0.357574	0.372127	0.380072	0.325828	0.337619	0.366363	0.140414	8.40335e-08	0.00282255
A2F0E	0.841363	0.84951	0.858139	0.826285	0.840863	0.851244	0.838119	0.847501	0.856091	0.84018	0.850426	0.864695	0.000116753	0.00410736	0.394519
A3F0E	0.654379	0.664108	0.677016	0.651163	0.666371	0.678391	0.660442	0.671022	0.680292	0.659446	0.667245	0.671696	0.953737	0.094758	0.360196
A4F0E	0.195889	0.216279	0.239662	0.199204	0.223218	0.249406	0.228515	0.257436	0.280584	0.169592	0.191697	0.240108	0.154718	1.4697e-06	0.00790697
A2FE	0.279727	0.306687	0.331858	0.270666	0.291777	0.324619	0.291673	0.315612	0.347156	0.310933	0.322364	0.34062	0.086062	7.73603e-05	0.416031
A3FE	0.534626	0.546316	0.564861	0.527063	0.550274	0.57109	0.534048	0.555837	0.570355	0.529768	0.551834	0.572394	0.601579	0.648622	0.888826
A4FE	0.121434	0.139271	0.150158	0.115838	0.131454	0.150918	0.0997571	0.115803	0.133177	0.12581	0.145616	0.157713	0.239055	0.000166554	0.0193711
A2GS	0.765193	0.782219	0.793506	0.744928	0.765732	0.784785	0.769547	0.788038	0.799336	0.778257	0.78593	0.79016	0.000567385	6.94496e-06	0.789567
A2F0GS	0.909837	0.915366	0.920949	0.89846	0.908245	0.91437	0.905643	0.914439	0.918669	0.91208	0.916242	0.923509	1.17702e-05	0.00445591	0.212983
A4F0GS	0.798383	0.823887	0.838991	0.821218	0.834073	0.851561	0.81399	0.82968	0.843915	0.800018	0.837519	0.839794	0.000357529	0.114032	0.684256
A2FGS	0.49763	0.52214	0.546738	0.477398	0.509444	0.538264	0.513304	0.53844	0.555402	0.51002	0.523577	0.537096	0.0274856	7.37939e-06	0.416031
A4FGS	0.958956	0.963314	0.968337	0.955672	0.962566	0.968734	0.952132	0.957027	0.964041	0.962302	0.970403	0.974332	0.571058	0.000698648	0.0253095
A2GL	0.0659978	0.0692994	0.0725643	0.0631451	0.0669975	0.0713926	0.0649122	0.067512	0.0719488	0.0642158	0.0663923	0.0697709	0.0437104	0.560758	0.611223
A2F0GL	0.0446362	0.0480291	0.0516025	0.0439428	0.0476498	0.0523832	0.0437902	0.0463868	0.049855	0.0437174	0.0485557	0.050426	0.877951	0.188401	0.49256
A4F0GL	0.369966	0.39431	0.409689	0.383837	0.404789	0.422708	0.37912	0.398998	0.418812	0.37088	0.412601	0.415487	0.00859603	0.219422	0.979723
A2FGL	0.100269	0.110792	0.119948	0.093112	0.10445	0.114385	0.0989576	0.108311	0.119492	0.0950799	0.104702	0.113292	0.00825724	0.0604293	0.334132
A4FGL	0.293969	0.318421	0.370845	0.291714	0.34869	0.397995	0.341333	0.3913	0.433023	0.227115	0.273186	0.352794	0.0866878	0.000280699	0.00517703
A2GE	0.695999	0.711173	0.722822	0.678055	0.697337	0.716536	0.702343	0.718395	0.730594	0.71046	0.719197	0.727519	0.00136934	2.74176e-06	0.85879
A2F0GE	0.8593	0.866838	0.874557	0.847899	0.859315	0.86977	0.858202	0.867428	0.872817	0.859226	0.866004	0.878151	0.00109126	0.00876847	0.611223
A4F0GE	0.42081	0.427593	0.437446	0.417527	0.4282	0.437899	0.420689	0.428032	0.436098	0.4231	0.425991	0.427852	0.97822	0.753916	0.674945
A2FGE	0.388917	0.409282	0.428226	0.377143	0.406553	0.422254	0.404408	0.420182	0.441982	0.414742	0.419481	0.437683	0.195879	6.94133e-05	1
A4FGE	0.588545	0.64469	0.66809	0.559259	0.610243	0.674732	0.517402	0.559018	0.62029	0.608639	0.701495	0.743947	0.105753	0.000263623	0.00538424
IQR values of derived glycan traits in PTC, PS, PR, and HC, the tendency of the changes as well as p values for the comparison by Mann-Whitney U test for the cohort were listed. The p-value A considered significant are below the significance threshold of 5.49E-4 (=0.05/91, 91 derived glycan traits ) after multiple testing corrections. The p-value B considered significant are below the significanc…
